# Supplementary material for: Combined DNA/RNA Amplicon Sequencing and Metatranscriptomics Reveals Microbial‐Driven Nutrient Transformations and Core Taxa in Agriculturally Impacted Sediments
Source: Environ Microbiol Rep. 2025 Sep 27;17(5):e70205. doi: 10.1111/1758-2229.70205 (PMC12475508; doi:10.1111/1758-2229.70205)
Supplement: Supplementary file 2 — Table S1: Big Creek and Nissouti Creek agricultural characteristics. Table S2: 16S Amplicon sample metadata. Table S3: Bed sediment Metatranscriptomic sample details. Tabls S4. DESeq2 pairwise site comparisons for summer functions. Tabls S5. DESeq2 pairwise site comparisons for fall functions. Tabls S6. DESeq2 pairwise site comparisons for season all sites. Tabls S7. Lefse three‐way site comparisons for summer for significant functions identified via DESeq2. Tabls S8. Lefse three‐way site comparisons for fall for significant functions identified via DESeq2. [file EMI4-17-e70205-s001.xlsx]

## Sheet: TableS1
Table S1: Big Creek and Nissouti Creek Agricutural Characteristics
	Big	Nissouri
Soil Type	Clay	Loam/Silt Loam
Watershed Area (km2)	55.5	31.3
Tile Drain Density (%)	96	99
Dominant Crop Types	Cash crop, corn, soybean	Corn, soybean, wheat, hay
Livestock Type	Few	Beef, dairy
Livestock Density (animal units/ha)	0.26	3.08
Tree Cover (%)	1.3	13.5
Commercial fertilizer phosphorus application intensity (kg/ha)	20.1-30.0	9.1-11.0
Livestock manure phosphorus production by watershed (kg/ha)	1.01-1.81	7.82-25.91
Manure application area (acres) by watershed	8.001-16.000	80.001-182.073
Nelligan et al., 2021 https://doi.org/10.1016/j.jglr.2021.08.010
IJC, 2018. Fertilizer application patterns and trends and their implications for water quality in the western Lake Erie basin, International Joint Commission (IJC).

## Sheet: TableS2
Table S2: 16S Amplicon Sample Metadata
id	input_reads	substrate	Location	LocationID	Season	NucleicType	Location_substrate	Location_substrate_NucleicType	Location_Season_NucleicType_substrate	NCBI_ID
categorical	numeric	categorical	categorical	categorical	categorical	categorical	categorical	categorical	categorical	categorical
BC Sept30 A1	141531	bed sediment	Big Creek	BC_	Fall	DNA	BC_bed sediment	BC_bed sedimentDNA	BC_Fall_DNA_bed sediment	Nick.530 (7)
BC Sept30 A3	35390	bed sediment	Big Creek	BC_	Fall	DNA	BC_bed sediment	BC_bed sedimentDNA	BC_Fall_DNA_bed sediment	Nick.530 (8)
BC Sept30 A3_2	101960	bed sediment	Big Creek	BC_	Fall	DNA	BC_bed sediment	BC_bed sedimentDNA	BC_Fall_DNA_bed sediment	Nick.530 (20)
BC_Sed_RNA_S30_1	259147	bed sediment	Big Creek	BC_	Fall	RNA	BC_bed sediment	BC_bed sedimentRNA	BC_Fall_RNA_bed sediment	Nick.530 (44)
BC_Sed_RNA_S30_2	143110	bed sediment	Big Creek	BC_	Fall	RNA	BC_bed sediment	BC_bed sedimentRNA	BC_Fall_RNA_bed sediment	Nick.530 (45)
BC_Sed_RNA_S30_1_2	40269	bed sediment	Big Creek	BC_	Fall	RNA	BC_bed sediment	BC_bed sedimentRNA	BC_Fall_RNA_bed sediment	Nick.530 (108)
BC_Sed_RNA_S30_2_2	23541	bed sediment	Big Creek	BC_	Fall	RNA	BC_bed sediment	BC_bed sedimentRNA	BC_Fall_RNA_bed sediment	Nick.530 (107)
BC A+B DNA_1	75022	bed sediment	Big Creek	BC_	Summer	DNA	BC_bed sediment	BC_bed sedimentDNA	BC_Summer_DNA_bed sediment	Nick.530 (9)
BC A+B DNA_2	71939	bed sediment	Big Creek	BC_	Summer	DNA	BC_bed sediment	BC_bed sedimentDNA	BC_Summer_DNA_bed sediment	Nick.530 (10)
BC A+B DNA_3	28852	bed sediment	Big Creek	BC_	Summer	DNA	BC_bed sediment	BC_bed sedimentDNA	BC_Summer_DNA_bed sediment	Nick.530 (11)
BC A+B DNA_4	247901	bed sediment	Big Creek	BC_	Summer	DNA	BC_bed sediment	BC_bed sedimentDNA	BC_Summer_DNA_bed sediment	Nick.530 (12)
BC F J30	254301	bed sediment	Big Creek	BC_	Summer	DNA	BC_bed sediment	BC_bed sedimentDNA	BC_Summer_DNA_bed sediment	Nick.530 (13)
BC_Sed_RNA_J30_1	135686	bed sediment	Big Creek	BC_	Summer	RNA	BC_bed sediment	BC_bed sedimentRNA	BC_Summer_RNA_bed sediment	Nick.530 (25)
BC_Sed_RNA_J30_2	147753	bed sediment	Big Creek	BC_	Summer	RNA	BC_bed sediment	BC_bed sedimentRNA	BC_Summer_RNA_bed sediment	Nick.530 (26)
BC_Sed_RNA_J30_1_2	177264	bed sediment	Big Creek	BC_	Summer	RNA	BC_bed sediment	BC_bed sedimentRNA	BC_Summer_RNA_bed sediment	Nick.530 (88)
BC_Sed_RNA_J30_2_2	30873	bed sediment	Big Creek	BC_	Summer	RNA	BC_bed sediment	BC_bed sedimentRNA	BC_Summer_RNA_bed sediment	Nick.530 (89)
NC Oct3 F1	81740	bed sediment	Nissouri	NC_	Fall	DNA	NC_bed sediment	NC_bed sedimentDNA	NC_Fall_DNA_bed sediment	Nick.530 (2)
NC Oct3 F2	157405	bed sediment	Nissouri	NC_	Fall	DNA	NC_bed sediment	NC_bed sedimentDNA	NC_Fall_DNA_bed sediment	Nick.530 (3)
NC Oct3 F3	184906	bed sediment	Nissouri	NC_	Fall	DNA	NC_bed sediment	NC_bed sedimentDNA	NC_Fall_DNA_bed sediment	Nick.530 (4)
NC Oct3 F3_2	219631	bed sediment	Nissouri	NC_	Fall	DNA	NC_bed sediment	NC_bed sedimentDNA	NC_Fall_DNA_bed sediment	Nick.530 (18)
NC_Sed_RNA_O3_1	107410	bed sediment	Nissouri	NC_	Fall	RNA	NC_bed sediment	NC_bed sedimentRNA	NC_Fall_RNA_bed sediment	Nick.530 (46)
NC_Sed_RNA_O3_2	97001	bed sediment	Nissouri	NC_	Fall	RNA	NC_bed sediment	NC_bed sedimentRNA	NC_Fall_RNA_bed sediment	Nick.530 (47)
NC_Sed_RNA_O3_1_2	64099	bed sediment	Nissouri	NC_	Fall	RNA	NC_bed sediment	NC_bed sedimentRNA	NC_Fall_RNA_bed sediment	Nick.530 (109)
NC_Sed_RNA_O3_2_2	100925	bed sediment	Nissouri	NC_	Fall	RNA	NC_bed sediment	NC_bed sedimentRNA	NC_Fall_RNA_bed sediment	Nick.530 (110)
NC A J31	40184	bed sediment	Nissouri	NC_	Summer	DNA	NC_bed sediment	NC_bed sedimentDNA	NC_Summer_DNA_bed sediment	Nick.530 (14)
NC D J31	46495	bed sediment	Nissouri	NC_	Summer	DNA	NC_bed sediment	NC_bed sedimentDNA	NC_Summer_DNA_bed sediment	Nick.530 (15)
NC A J31_2	113607	bed sediment	Nissouri	NC_	Summer	DNA	NC_bed sediment	NC_bed sedimentDNA	NC_Summer_DNA_bed sediment	Nick.530 (21)
NC D J31_2	154594	bed sediment	Nissouri	NC_	Summer	DNA	NC_bed sediment	NC_bed sedimentDNA	NC_Summer_DNA_bed sediment	Nick.530 (22)
NC_Sed_RNA_J31_1	146550	bed sediment	Nissouri	NC_	Summer	RNA	NC_bed sediment	NC_bed sedimentRNA	NC_Summer_RNA_bed sediment	Nick.530 (48)
NC_Sed_RNA_J31_2	104239	bed sediment	Nissouri	NC_	Summer	RNA	NC_bed sediment	NC_bed sedimentRNA	NC_Summer_RNA_bed sediment	Nick.530 (49)
NC_Sed_RNA_J31_3	95564	bed sediment	Nissouri	NC_	Summer	RNA	NC_bed sediment	NC_bed sedimentRNA	NC_Summer_RNA_bed sediment	Nick.530 (50)
NC_Sed_RNA_J31_1_2	558122	bed sediment	Nissouri	NC_	Summer	RNA	NC_bed sediment	NC_bed sedimentRNA	NC_Summer_RNA_bed sediment	Nick.530 (111)
SR Oct3 DNA E	58577	bed sediment	Saugeen	SR_	Fall	DNA	SR_bed sediment	SR_bed sedimentDNA	SR_Fall_DNA_bed sediment	Nick.530 (1)
SR Oct3 D1	440166	bed sediment	Saugeen	SR_	Fall	DNA	SR_bed sediment	SR_bed sedimentDNA	SR_Fall_DNA_bed sediment	Nick.530 (5)
SR Oct3 D3	175984	bed sediment	Saugeen	SR_	Fall	DNA	SR_bed sediment	SR_bed sedimentDNA	SR_Fall_DNA_bed sediment	Nick.530 (6)
SR Oct3 D3_2	129996	bed sediment	Saugeen	SR_	Fall	DNA	SR_bed sediment	SR_bed sedimentDNA	SR_Fall_DNA_bed sediment	Nick.530 (19)
SR_Sed_RNA_O3_2_A	169798	bed sediment	Saugeen	SR_	Fall	RNA	SR_bed sediment	SR_bed sedimentRNA	SR_Fall_RNA_bed sediment	Nick.530 (27)
SR_Sed_RNA_O3_1	95204	bed sediment	Saugeen	SR_	Fall	RNA	SR_bed sediment	SR_bed sedimentRNA	SR_Fall_RNA_bed sediment	Nick.530 (54)
SR_Sed_RNA_O3_2_B	26506	bed sediment	Saugeen	SR_	Fall	RNA	SR_bed sediment	SR_bed sedimentRNA	SR_Fall_RNA_bed sediment	Nick.530 (55)
SR_Sed_RNA_O3_2_2_B	191424	bed sediment	Saugeen	SR_	Fall	RNA	SR_bed sediment	SR_bed sedimentRNA	SR_Fall_RNA_bed sediment	Nick.530 (90)
SR_Sed_RNA_O3_3	14761	bed sediment	Saugeen	SR_	Fall	RNA	SR_bed sediment	SR_bed sedimentRNA	SR_Fall_RNA_bed sediment	Nick.530 (56)
SR B A01	62543	bed sediment	Saugeen	SR_	Summer	DNA	SR_bed sediment	SR_bed sedimentDNA	SR_Summer_DNA_bed sediment	Nick.530 (16)
SR D A01	51226	bed sediment	Saugeen	SR_	Summer	DNA	SR_bed sediment	SR_bed sedimentDNA	SR_Summer_DNA_bed sediment	Nick.530 (17)
SR B A01_2	254447	bed sediment	Saugeen	SR_	Summer	DNA	SR_bed sediment	SR_bed sedimentDNA	SR_Summer_DNA_bed sediment	Nick.530 (23)
SR D A01_2	575906	bed sediment	Saugeen	SR_	Summer	DNA	SR_bed sediment	SR_bed sedimentDNA	SR_Summer_DNA_bed sediment	Nick.530 (24)
SR_Sed_RNA_A01_1	129731	bed sediment	Saugeen	SR_	Summer	RNA	SR_bed sediment	SR_bed sedimentRNA	SR_Summer_RNA_bed sediment	Nick.530 (51)
SR_Sed_RNA_A01_2	135842	bed sediment	Saugeen	SR_	Summer	RNA	SR_bed sediment	SR_bed sedimentRNA	SR_Summer_RNA_bed sediment	Nick.530 (52)
SR_Sed_RNA_A01_3	152468	bed sediment	Saugeen	SR_	Summer	RNA	SR_bed sediment	SR_bed sedimentRNA	SR_Summer_RNA_bed sediment	Nick.530 (53)

## Sheet: TableS3
Table S3: Bed Sediment Metatranscriptomic Sample Details
Sample ID	Seq. Count	Location	Time Point	Coordinates (Decimal Degrees)	MG-RAST ID
BCreek_EF_2_a_S30_R	13878212	Big Creek	Fall 2020	42.2036, -82.5196	NS.1578.003.NEBNext_dual_i7_111---NEBNext_dual_i5_111.BCreek_EF_1_S30_R
BCreek_EF_1_S30_R	36082857	Big Creek	Fall 2020	42.2036, -82.5196	NS.1578.003.NEBNext_dual_i7_182---NEBNext_dual_i5_182.BCreek_EF_2_S30_R
NCreek_1_a_O3_R	12209141	Nissouri Creek	Fall 2020	43.1302, -80.9628	NS.1578.003.NEBNext_dual_i7_192---NEBNext_dual_i5_192.NCreek_1_O3_R
NCreek_2_a_O3_R	12066537	Nissouri Creek	Fall 2020	43.1302, -80.9628	NS.1578.003.NEBNext_dual_i7_191---NEBNext_dual_i5_191.NCreek_2_O3_R
NCreek_1_b_O3_R	12447519	Nissouri Creek	Fall 2020	43.1302, -80.9628	NS.1583.001.NEBNext_dual_i7_192---NEBNext_dual_i5_192.NCreek_1_O3_R
SRiver_2_a_O3_R	15936264	Saugeen River	Fall 2020	44.1858, -80.7877	NS.1578.003.NEBNext_dual_i7_190---NEBNext_dual_i5_190.SRiver_2_O3_R
BCreek_EF_2_b_S30_R	17145852	Big Creek	Fall 2020	42.2036, -82.5196	NS.1583.001.NEBNext_dual_i7_182---NEBNext_dual_i5_182.BCreek_EF_2_S30_R
SRiver_1_O3_R	70728983	Saugeen River	Fall 2020	44.1858, -80.7877	NS.1578.003.NEBNext_dual_i7_187---NEBNext_dual_i5_187.SRiver_1_O3_R
NCreek_2_b_O3_R	16206728	Nissouri Creek	Fall 2020	43.1302, -80.9628	NS.1583.001.NEBNext_dual_i7_191---NEBNext_dual_i5_191.NCreek_2_O3_R
SRiver_2_b_O3_R	15734024	Saugeen River	Fall 2020	44.1858, -80.7877	NS.1583.001.NEBNext_dual_i7_190---NEBNext_dual_i5_190.SRiver_2_O3_R
NCreek_1_J31_R	18995421	Nissouri Creek	Summer 2020	43.1302, -80.9628	NS.1454.002.NEBNext_dual_i7_101---NEBNext_dual_i5_101.NCreek_1_J31_R
SRiver_2_A01_R	19309234	Saugeen River	Summer 2020	44.1858, -80.7877	NS.1454.002.NEBNext_dual_i7_105---NEBNext_dual_i5_105.SRiver_2_A01_R
Bcreek_AB1_J30_R	21554179	Big Creek	Summer 2020	42.2036, -82.5196	NS.1454.002.NEBNext_dual_i7_114---NEBNext_dual_i5_114.Bcreek_AB1_J30_R
Bcreek_AB2_J30_R	18735457	Big Creek	Summer 2020	42.2036, -82.5196	NS.1454.002.NEBNext_dual_i7_107---NEBNext_dual_i5_107.Bcreek_AB2_J30_R
NCreek_2_J31_R	17892806	Nissouri Creek	Summer 2020	43.1302, -80.9628	NS.1454.002.NEBNext_dual_i7_106---NEBNext_dual_i5_106.NCreek_2_J31_R
SRiver_1_A01_R	16145621	Saugeen River	Summer 2020	44.1858, -80.7877	NS.1454.002.NEBNext_dual_i7_122---NEBNext_dual_i5_122.SRiver_1_A01_R

## Sheet: TableS4
Tabls S4: DESeq2 Pairwise Site Comparisons for Summer Functions
BC = Big Creek, NC = Nissouri Creek, SR = Saugeen River, ns = not significant, *signifcant (p < 0.05)
L4_Function	log2FC	lfcSE	Pvalues	False Detection Rate (FDR)	Group Comparison	Site of Higher Expression	L1_Subsystem	L3_Subsystem
Sulfur oxidation protein SoxB	-3.543	0.47957	1.4928e-13	0.000000000017764*	BC_NC	BC	Sulfur Metabolism	Sulfur_oxidation
Protein similar to glutamate synthase [NADPH] small chain, clustered with sulfite reductase	-2.7866	0.39882	2.8063e-12	0.00000000016698*	BC_NC	BC	Sulfur Metabolism	Sulfate_reduction-associated_complexes
Sulfur oxidation molybdopterin C protein	-2.8164	0.41293	9.0664e-12	0.00000000035963*	BC_NC	BC	Sulfur Metabolism	Sulfur_oxidation
Pyrophosphate-energized proton pump (EC 3.6.1.1)	1.375	0.20574	2.3399e-11	0.00000000069612*	BC_NC	NC	Phosphorus Metabolism	Phosphate_metabolism
sulfur oxidation protein SoxA	-2.8771	0.48273	2.5214e-09	0.00000006001*	BC_NC	BC	Sulfur Metabolism	Sulfur_oxidation
Phosphate ABC transporter, periplasmic phosphate-binding protein PstS (TC 3.A.1.7.1)	-1.4256	0.25684	2.8459e-08	0.00000056444*	BC_NC	BC	Phosphorus Metabolism	P_uptake_(cyanobacteria)
Sulfur oxidation protein SoxX	-3.2393	0.609	1.0432e-07	0.0000017735*	BC_NC	BC	Sulfur Metabolism	Sulfur_oxidation
Sulfur oxidation protein SoxZ	-2.0033	0.39307	3.4575e-07	0.0000051431*	BC_NC	BC	Sulfur Metabolism	Sulfur_oxidation
Sulfur oxidation protein SoxY	-2.2492	0.44547	4.4403e-07	0.0000058711*	BC_NC	BC	Sulfur Metabolism	Sulfur_oxidation
Sulfate adenylyltransferase, dissimilatory-type (EC 2.7.7.4)	1.0168	0.23157	1.1289e-05	0.00013434*	BC_NC	NC	Sulfur Metabolism	Inorganic_Sulfur_Assimilation
Respiratory nitrate reductase alpha chain (EC 1.7.99.4)	-1.0262	0.2381	1.6321e-05	0.00017656*	BC_NC	BC	Nitrogen Metabolism	Nitrate_and_nitrite_ammonification/DNRA
Nitrous-oxide reductase (EC 1.7.99.6)	-0.7129	0.22299	0.0013886	0.013771*	BC_NC	BC	Nitrogen Metabolism	Denitrification
Sulfide dehydrogenase [flavocytochrome C] flavoprotein chain precursor (EC 1.8.2.-)	-0.99818	0.33199	0.002641	0.024176*	BC_NC	BC	Sulfur Metabolism	Sulfur_oxidation
4Fe-4S ferredoxin, iron-sulfur binding	0.88267	0.30137	0.0034025	0.028921*	BC_NC	NC	Sulfur Metabolism	Inorganic_Sulfur_Assimilation
Ferredoxin 3 fused to uncharacterized domain	1.3351	0.45957	0.0036719	0.02913*	BC_NC	NC	Nitrogen Metabolism	Nitrosative_stress
Sulfite dehydrogenase cytochrome subunit SoxD	-1.3593	0.48914	0.0054521	0.04055*	BC_NC	BC	Sulfur Metabolism	Sulfur_oxidation
Manganese-dependent inorganic pyrophosphatase (EC 3.6.1.1)	2.1157	0.79309	0.0076386	0.05347	BC_NC	ns	Phosphorus Metabolism	Phosphate_metabolism
Nitric-oxide reductase (EC 1.7.99.7), quinol-dependent	-1.0953	0.4217	0.0093925	0.062095	BC_NC	ns	Nitrogen Metabolism	Denitrification
Probable low-affinity inorganic phosphate transporter	1.1639	0.50989	0.02245	0.14061	BC_NC	ns	Phosphorus Metabolism	Phosphate_metabolism
Alkyl hydroperoxide reductase protein C (EC 1.6.4.-)	-0.51721	0.23962	0.030895	0.18382	BC_NC	ns	Sulfur Metabolism	Thioredoxin-disulfide_reductase
Nitrous oxide reductase maturation protein NosD	-1.7962	0.86793	0.038495	0.21783	BC_NC	ns	Nitrogen Metabolism	Denitrification
Alpha-galactosidase precursor (EC 3.2.1.22)	2.5504	1.2435	0.040271	0.21783	BC_NC	ns	Sulfur Metabolism	Galactosylceramide_and_Sulfatide_metabolism
Respiratory nitrate reductase beta chain (EC 1.7.99.4)	-0.59505	0.29436	0.043229	0.22366	BC_NC	ns	Nitrogen Metabolism	Nitrate_and_nitrite_ammonification/DNRA
Phosphate transport regulator (distant homolog of PhoU)	1.618	0.82061	0.048647	0.24121	BC_NC	ns	Phosphorus Metabolism	Phosphate_metabolism
Glutamate-ammonia-ligase adenylyltransferase (EC 2.7.7.42)	-1.1728	0.60595	0.052934	0.25197	BC_NC	ns	Nitrogen Metabolism	Ammonia_assimilation
Periplasmic nitrate reductase precursor (EC 1.7.99.4)	-0.45641	0.2382	0.055353	0.25334	BC_NC	ns	Nitrogen Metabolism	Nitrate_and_nitrite_ammonification/DNRA
Sulfite reduction-associated complex DsrMKJOP protein DsrK (=HmeD)	-0.73697	0.3906	0.059192	0.26016	BC_NC	ns	Sulfur Metabolism	Sulfate_reduction-associated_complexes
Sulfite reduction-associated complex DsrMKJOP protein DsrP (= HmeB)	1.8894	1.0093	0.061213	0.26016	BC_NC	ns	Sulfur Metabolism	Sulfate_reduction-associated_complexes
Phosphate starvation-inducible protein PhoH	3.1076	1.6928	0.066395	0.26285	BC_NC	ns	Phosphorus Metabolism	P_uptake_(cyanobacteria)
Glyoxylate carboligase (EC 4.1.1.47)	-1.0551	0.57536	0.066687	0.26285	BC_NC	ns	Nitrogen Metabolism	Allantoin_Utilization
Cytochrome c551 NirM	0.83845	0.46678	0.072455	0.26285	BC_NC	ns	Nitrogen Metabolism	Dissimilatory_nitrite_reductase
Nitric-oxide reductase subunit C (EC 1.7.99.7)	-1.0251	0.57099	0.07262	0.26285	BC_NC	ns	Nitrogen Metabolism	Denitrification
Cytochrome c55X precursor NirC	3.4372	1.9164	0.07289	0.26285	BC_NC	ns	Nitrogen Metabolism	Dissimilatory_nitrite_reductase
Phosphate transport system permease protein PstA (TC 3.A.1.7.1)	1.2309	0.76146	0.10599	0.37097	BC_NC	ns	Phosphorus Metabolism	High_affinity_phosphate_transporter_and_control_of_PHO_regulon
Putative sulfate permease	3.1854	2.0198	0.11478	0.39	BC_NC	ns	Sulfur Metabolism	Inorganic_Sulfur_Assimilation
Nitrogenase (molybdenum-iron) beta chain (EC 1.18.6.1)	3.1565	2.0191	0.11798	0.39	BC_NC	ns	Nitrogen Metabolism	Nitrogen_fixation
Putative gluthatione transporter,solute-binding component	-1.5172	1.0027	0.13025	0.41891	BC_NC	ns	Sulfur Metabolism	Utilization_of_glutathione_as_a_sulphur_source
Alkyl hydroperoxide reductase protein F (EC 1.6.4.-)	-0.54431	0.36417	0.135	0.42277	BC_NC	ns	Sulfur Metabolism	Thioredoxin-disulfide_reductase
Phosphate transport system permease protein PstC (TC 3.A.1.7.1)	-0.72371	0.49059	0.14017	0.426	BC_NC	ns	Phosphorus Metabolism	High_affinity_phosphate_transporter_and_control_of_PHO_regulon
Copper-containing nitrite reductase (EC 1.7.2.1)	0.5662	0.38675	0.14319	0.426	BC_NC	ns	Nitrogen Metabolism	Denitrification
Adenylylsulfate kinase (EC 2.7.1.25)	-0.59133	0.41317	0.15236	0.4262	BC_NC	ns	Sulfur Metabolism	Inorganic_Sulfur_Assimilation
Polyferredoxin NapH (periplasmic nitrate reductase)	1.5783	1.1125	0.15599	0.4262	BC_NC	ns	Nitrogen Metabolism	Nitrate_and_nitrite_ammonification/DNRA
Sulfite reductase [NADPH] flavoprotein alpha-component (EC 1.8.1.2)	-1.7773	1.2537	0.15628	0.4262	BC_NC	ns	Sulfur Metabolism	Inorganic_Sulfur_Assimilation
Sulfite reduction-associated complex DsrMKJOP protein DsrM (= HmeC)	1.6915	1.1969	0.15758	0.4262	BC_NC	ns	Sulfur Metabolism	Sulfate_reduction-associated_complexes
Nitrite reductase accessory protein NirV	2.8799	2.0846	0.16711	0.44192	BC_NC	ns	Nitrogen Metabolism	Denitrification
Sulfate and thiosulfate import ATP-binding protein CysA (EC 3.6.3.25)	1.7966	1.315	0.17189	0.44467	BC_NC	ns	Sulfur Metabolism	Inorganic_Sulfur_Assimilation
cytochrome c subunit of flavocytochrome c sulfide dehydrogenase	2.8977	2.1636	0.18049	0.44821	BC_NC	ns	Sulfur Metabolism	Sulfur_oxidation
Iron-sulfur cluster assembly scaffold protein NifU	0.88182	0.66313	0.18359	0.44821	BC_NC	ns	Nitrogen Metabolism	Nitrogen_fixation
Nitrite transporter from formate/nitrite family	2.3617	1.7973	0.18885	0.44821	BC_NC	ns	Nitrogen Metabolism	Nitrate_and_nitrite_ammonification/DNRA
Sulfite reduction-associated complex DsrMKJOP multiheme protein DsrJ (=HmeF)	-1.4399	1.0974	0.18948	0.44821	BC_NC	ns	Sulfur Metabolism	Sulfate_reduction-associated_complexes
Phosphate transport system regulatory protein PhoU	-0.6927	0.53104	0.19209	0.44821	BC_NC	ns	Phosphorus Metabolism	Phosphate_metabolism
Ammonium transporter	0.51886	0.42284	0.21979	0.50299	BC_NC	ns	Nitrogen Metabolism	Ammonia_assimilation
Respiratory nitrate reductase gamma chain (EC 1.7.99.4)	-0.827	0.688	0.22935	0.51022	BC_NC	ns	Nitrogen Metabolism	Nitrate_and_nitrite_ammonification/DNRA
Heme d1 biosynthesis protein NirJ	-0.92819	0.7758	0.23153	0.51022	BC_NC	ns	Nitrogen Metabolism	Dissimilatory_nitrite_reductase
Alkaline phosphatase (EC 3.1.3.1)	0.55782	0.48634	0.25139	0.54392	BC_NC	ns	Phosphorus Metabolism	P_uptake_(cyanobacteria)
Nitrite reductase associated c-type cytochorome NirN	-0.99946	0.92534	0.28009	0.58117	BC_NC	ns	Nitrogen Metabolism	Dissimilatory_nitrite_reductase
Nitric oxide-dependent regulator DnrN or NorA	-0.65986	0.61365	0.28224	0.58117	BC_NC	ns	Nitrogen Metabolism	Nitrosative_stress
Transcriptional repressor of nif and glnA operons	2.7192	2.5341	0.28326	0.58117	BC_NC	ns	Nitrogen Metabolism	Nitrogen_fixation
Nitrous oxide reductase maturation protein NosR	-1.1748	1.1307	0.29882	0.6027	BC_NC	ns	Nitrogen Metabolism	Denitrification
Phosphonopyruvate decarboxylase (EC 4.1.1.82)	2.3293	2.3181	0.31497	0.62469	BC_NC	ns	Phosphorus Metabolism	Phosphoenolpyruvate_phosphomutase
Nitrogenase (molybdenum-iron)-specific transcriptional regulator NifA	0.69093	0.70697	0.32841	0.64067	BC_NC	ns	Nitrogen Metabolism	Nitrogen_fixation
Nitrogen regulatory protein P-II	0.31952	0.35663	0.37028	0.7019	BC_NC	ns	Nitrogen Metabolism	Ammonia_assimilation
ABC-type nitrate/sulfonate/bicarbonate transport systems, periplasmic components	1.3108	1.4684	0.37204	0.7019	BC_NC	ns	Sulfur Metabolism	Alkanesulfonate_assimilation
NnrS protein involved in response to NO	1.1285	1.2787	0.37749	0.7019	BC_NC	ns	Nitrogen Metabolism	Denitrification
Sulfate-binding protein Sbp	1.3712	1.5865	0.38741	0.70491	BC_NC	ns	Sulfur Metabolism	Inorganic_Sulfur_Assimilation
Alkaline phosphatase synthesis transcriptional regulatory protein PhoP	1.2613	1.4702	0.39096	0.70491	BC_NC	ns	Phosphorus Metabolism	High_affinity_phosphate_transporter_and_control_of_PHO_regulon
3'(2'),5'-bisphosphate nucleotidase (EC 3.1.3.7)	-1.0102	1.2078	0.40293	0.71566	BC_NC	ns	Sulfur Metabolism	Inorganic_Sulfur_Assimilation
Phosphate starvation-inducible protein PhoH, predicted ATPase	0.56132	0.68249	0.41082	0.71893	BC_NC	ns	Phosphorus Metabolism	Phosphate_metabolism
Cystathionine gamma-synthase (EC 2.5.1.48)	0.6	0.73986	0.41739	0.71984	BC_NC	ns	Sulfur Metabolism	L-Cystine_Uptake_and_Metabolism
Nitrogenase (iron-iron) transcriptional regulator	1.2478	1.6182	0.44064	0.74836	BC_NC	ns	Nitrogen Metabolism	Nitrogen_fixation
Predicted ATPase related to phosphate starvation-inducible protein PhoH	0.32715	0.43142	0.44827	0.74836	BC_NC	ns	Phosphorus Metabolism	Phosphate_metabolism
Sulfite reduction-associated complex DsrMKJOP iron-sulfur protein DsrO (=HmeA)	-0.53452	0.71847	0.45689	0.74836	BC_NC	ns	Sulfur Metabolism	Sulfate_reduction-associated_complexes
Exopolyphosphatase (EC 3.6.1.11)	0.55972	0.75601	0.45908	0.74836	BC_NC	ns	Phosphorus Metabolism	Phosphate_metabolism
Putative arylsulfatase regulatory protein	0.92649	1.2971	0.47504	0.76392	BC_NC	ns	Sulfur Metabolism	Alkanesulfonate_assimilation
PhnB protein	0.60347	0.88155	0.49363	0.77149	BC_NC	ns	Phosphorus Metabolism	Alkylphosphonate_utilization
Alkylphosphonate utilization operon protein PhnA	-0.76186	1.1142	0.49411	0.77149	BC_NC	ns	Phosphorus Metabolism	Alkylphosphonate_utilization
Phosphoenolpyruvate phosphomutase (EC 5.4.2.9)	1.3016	1.9746	0.50979	0.77149	BC_NC	ns	Phosphorus Metabolism	Phosphoenolpyruvate_phosphomutase
Functional role page for Anaerobic nitric oxide reductase transcription regulator NorR	0.94124	1.4816	0.52524	0.77149	BC_NC	ns	Nitrogen Metabolism	Nitrosative_stress
Sulfate adenylyltransferase subunit 1 (EC 2.7.7.4)	0.41446	0.66013	0.53011	0.77149	BC_NC	ns	Sulfur Metabolism	Inorganic_Sulfur_Assimilation
Heme d1 biosynthesis protein NirF	-0.61776	0.98747	0.53158	0.77149	BC_NC	ns	Nitrogen Metabolism	Dissimilatory_nitrite_reductase
Glutamine synthetase inactivating factor IF7	1.3195	2.111	0.53193	0.77149	BC_NC	ns	Nitrogen Metabolism	Ammonia_assimilation
Nitric oxide -responding transcriptional regulator Dnr (Crp/Fnr family)	0.53215	0.87816	0.54453	0.77149	BC_NC	ns	Nitrogen Metabolism	Denitrification
Phosphate transport ATP-binding protein PstB (TC 3.A.1.7.1)	-0.23171	0.3919	0.55435	0.77149	BC_NC	ns	Phosphorus Metabolism	High_affinity_phosphate_transporter_and_control_of_PHO_regulon
Nitrogenase (vanadium-iron) transcriptional regulator VnfA	1.3082	2.2176	0.55524	0.77149	BC_NC	ns	Nitrogen Metabolism	Nitrogen_fixation
NAD(P) transhydrogenase alpha subunit (EC 1.6.1.2)	0.21987	0.37383	0.55642	0.77149	BC_NC	ns	Phosphorus Metabolism	Phosphate_metabolism
Phosphonoacetate hydrolase (EC 3.11.1.2)	1.2029	2.051	0.55754	0.77149	BC_NC	ns	Phosphorus Metabolism	Phosphonate_metabolism
Cytochrome c-type biogenesis protein CcdA (DsbD analog)	-0.66118	1.2153	0.58642	0.80211	BC_NC	ns	Sulfur Metabolism	Sulfur_oxidation
Putative glutathione transporter,solute-binding component	-0.5837	1.1554	0.61343	0.82952	BC_NC	ns	Sulfur Metabolism	Utilization_of_glutathione_as_a_sulphur_source
Nitrate/nitrite sensor protein (EC 2.7.3.-)	0.59352	1.2399	0.63217	0.84526	BC_NC	ns	Nitrogen Metabolism	Nitrate_and_nitrite_ammonification/DNRA
NAD(P) transhydrogenase subunit beta (EC 1.6.1.2)	0.18187	0.42809	0.67096	0.88716	BC_NC	ns	Phosphorus Metabolism	Phosphate_metabolism
Nitrate reductase cytochrome c550-type subunit	-0.51931	1.2647	0.68134	0.88826	BC_NC	ns	Nitrogen Metabolism	Nitrate_and_nitrite_ammonification/DNRA
putative cytochrome P450 hydroxylase	-0.23272	0.57704	0.68672	0.88826	BC_NC	ns	Nitrogen Metabolism	Nitric_oxide_synthase
SoxH protein, homolog	-0.38705	1.0275	0.7064	0.89641	BC_NC	ns	Sulfur Metabolism	Sulfur_oxidation
Soluble pyridine nucleotide transhydrogenase (EC 1.6.1.1)	-0.4208	1.1238	0.70809	0.89641	BC_NC	ns	Phosphorus Metabolism	Phosphate_metabolism
Cytochrome c nitrite reductase, small subunit NrfH	-0.37695	1.0473	0.71892	0.90054	BC_NC	ns	Nitrogen Metabolism	Nitrate_and_nitrite_ammonification/DNRA
Nitrate ABC transporter, nitrate-binding protein	-0.50271	1.4427	0.72751	0.9018	BC_NC	ns	Nitrogen Metabolism	Nitrate_and_nitrite_ammonification/DNRA
Inorganic pyrophosphatase (EC 3.6.1.1)	-0.1196	0.38087	0.7535	0.91825	BC_NC	ns	Phosphorus Metabolism	Phosphate_metabolism
Nitrogenase (molybdenum-iron) reductase and maturation protein NifH	0.71679	2.3088	0.75621	0.91825	BC_NC	ns	Nitrogen Metabolism	Nitrogen_fixation
Nitrate/nitrite transporter	-0.09196	0.32337	0.77612	0.93291	BC_NC	ns	Nitrogen Metabolism	Nitrate_and_nitrite_ammonification/DNRA
Sulfite oxidase	0.18897	0.72619	0.79469	0.94568	BC_NC	ns	Sulfur Metabolism	Sulfur_oxidation
Cystathionine beta-lyase (EC 4.4.1.8)	0.25878	1.0795	0.81054	0.94937	BC_NC	ns	Sulfur Metabolism	L-Cystine_Uptake_and_Metabolism
Phosphoadenylyl-sulfate reductase [thioredoxin] (EC 1.8.4.8)	-0.21374	0.90723	0.81375	0.94937	BC_NC	ns	Sulfur Metabolism	Inorganic_Sulfur_Assimilation
Thiol peroxidase, Bcp-type (EC 1.11.1.15)	0.077043	0.37003	0.83507	0.95685	BC_NC	ns	Sulfur Metabolism	Thioredoxin-disulfide_reductase
Ferredoxin-type protein NapG (periplasmic nitrate reductase)	-0.28177	1.3917	0.83955	0.95685	BC_NC	ns	Nitrogen Metabolism	Nitrate_and_nitrite_ammonification/DNRA
Hydroxylamine reductase (EC 1.7.-.-)	0.042556	0.21666	0.84428	0.95685	BC_NC	ns	Nitrogen Metabolism	Nitrosative_stress
Phosphate regulon sensor protein PhoR (SphS) (EC 2.7.13.3)	-0.12124	0.74514	0.87074	0.97163	BC_NC	ns	Phosphorus Metabolism	High_affinity_phosphate_transporter_and_control_of_PHO_regulon
Nitrous oxide reductase maturation protein NosF (ATPase)	0.13671	0.96123	0.88691	0.97163	BC_NC	ns	Nitrogen Metabolism	Denitrification
Nitrite reductase [NAD(P)H] large subunit (EC 1.7.1.4)	0.14436	1.0237	0.88786	0.97163	BC_NC	ns	Nitrogen Metabolism	Nitrate_and_nitrite_ammonification/DNRA
Nitrogen regulation protein NR(I)	0.072646	0.52519	0.88998	0.97163	BC_NC	ns	Nitrogen Metabolism	Ammonia_assimilation
Nitrate/nitrite response regulator protein	0.096405	0.79758	0.90379	0.97365	BC_NC	ns	Nitrogen Metabolism	Nitrate_and_nitrite_ammonification/DNRA
Lipocalin-related protein and Bos/Can/Equ allergen	-0.076872	0.71466	0.91434	0.97365	BC_NC	ns	Sulfur Metabolism	Sulfur_oxidation
Nitric oxide reductase activation protein NorQ	-0.11526	1.0977	0.91637	0.97365	BC_NC	ns	Nitrogen Metabolism	Denitrification
transcriptional regulator SoxR	0.070893	0.85825	0.93417	0.98091	BC_NC	ns	Sulfur Metabolism	Sulfur_oxidation
Adenylylsulfate reductase alpha-subunit (EC 1.8.99.2)	-0.014531	0.19588	0.94086	0.98091	BC_NC	ns	Sulfur Metabolism	Inorganic_Sulfur_Assimilation
Nitrite reductase probable [NAD(P)H] subunit (EC 1.7.1.4)	0.053928	0.82586	0.94794	0.98091	BC_NC	ns	Nitrogen Metabolism	Nitrate_and_nitrite_ammonification/DNRA
Nitric-oxide reductase subunit B (EC 1.7.99.7)	-0.014899	0.42776	0.97222	0.98879	BC_NC	ns	Nitrogen Metabolism	Denitrification
ABC-type nitrate/sulfonate/bicarbonate transport system, ATPase component	-0.028174	1.1086	0.97972	0.98879	BC_NC	ns	Sulfur Metabolism	Alkanesulfonate_assimilation
Assimilatory nitrate reductase large subunit (EC:1.7.99.4)	-0.012223	0.7518	0.98703	0.98879	BC_NC	ns	Nitrogen Metabolism	Nitrate_and_nitrite_ammonification/DNRA
Anaerobic nitric oxide reductase flavorubredoxin	-0.010888	0.77519	0.98879	0.98879	BC_NC	ns	Nitrogen Metabolism	Nitrosative_stress
Phosphate ABC transporter, periplasmic phosphate-binding protein PstS (TC 3.A.1.7.1)	-1.5503	0.26541	5.1799e-09	0.00000061641*	BC_SR	BC	Phosphorus Metabolism	P_uptake_(cyanobacteria)
Sulfur oxidation protein SoxB	-2.1321	0.43629	1.0243e-06	0.000053126*	BC_SR	BC	Sulfur Metabolism	Sulfur_oxidation
Sulfur oxidation molybdopterin C protein	-1.9298	0.39923	1.3393e-06	0.000053126*	BC_SR	BC	Sulfur Metabolism	Sulfur_oxidation
Pyrophosphate-energized proton pump (EC 3.6.1.1)	0.87211	0.20846	2.8704e-05	0.00085394*	BC_SR	SR	Phosphorus Metabolism	Phosphate_metabolism
Protein similar to glutamate synthase [NADPH] small chain, clustered with sulfite reductase	-1.5371	0.37985	5.1976e-05	0.001237*	BC_SR	BC	Sulfur Metabolism	Sulfate_reduction-associated_complexes
Adenylylsulfate reductase alpha-subunit (EC 1.8.99.2)	-0.78467	0.20193	0.00010198	0.0015891*	BC_SR	BC	Sulfur Metabolism	Inorganic_Sulfur_Assimilation
Sulfur oxidation protein SoxZ	-1.5249	0.39311	0.00010485	0.0015891*	BC_SR	BC	Sulfur Metabolism	Sulfur_oxidation
sulfur oxidation protein SoxA	-1.7719	0.45733	0.00010683	0.0015891*	BC_SR	BC	Sulfur Metabolism	Sulfur_oxidation
4Fe-4S ferredoxin, iron-sulfur binding	1.093	0.30328	0.00031349	0.0041451*	BC_SR	SR	Sulfur Metabolism	Inorganic_Sulfur_Assimilation
Alkyl hydroperoxide reductase protein C (EC 1.6.4.-)	-0.83979	0.24508	0.00061121	0.0072733*	BC_SR	BC	Sulfur Metabolism	Thioredoxin-disulfide_reductase
Copper-containing nitrite reductase (EC 1.7.2.1)	1.1188	0.38612	0.0037612	0.04069*	BC_SR	SR	Nitrogen Metabolism	Denitrification
Sulfite reduction-associated complex DsrMKJOP protein DsrK (=HmeD)	-1.1289	0.40781	0.0056362	0.055892	BC_SR	ns	Sulfur Metabolism	Sulfate_reduction-associated_complexes
Hydroxylamine reductase (EC 1.7.-.-)	-0.58729	0.22287	0.0084098	0.069521	BC_SR	ns	Nitrogen Metabolism	Nitrosative_stress
Sulfite dehydrogenase cytochrome subunit SoxD	-1.3206	0.50239	0.008574	0.069521	BC_SR	ns	Sulfur Metabolism	Sulfur_oxidation
Sulfur oxidation protein SoxX	-1.3978	0.53543	0.0090367	0.069521	BC_SR	ns	Sulfur Metabolism	Sulfur_oxidation
Nitric-oxide reductase (EC 1.7.99.7), quinol-dependent	-1.1263	0.43334	0.0093473	0.069521	BC_SR	ns	Nitrogen Metabolism	Denitrification
Nitric oxide-dependent regulator DnrN or NorA	-1.6862	0.67111	0.011985	0.083896	BC_SR	ns	Nitrogen Metabolism	Nitrosative_stress
Sulfur oxidation protein SoxY	-0.94439	0.42479	0.026201	0.1694	BC_SR	ns	Sulfur Metabolism	Sulfur_oxidation
Phosphate transport system permease protein PstA (TC 3.A.1.7.1)	1.6848	0.76207	0.027048	0.1694	BC_SR	ns	Phosphorus Metabolism	High_affinity_phosphate_transporter_and_control_of_PHO_regulon
Sulfite reductase [NADPH] flavoprotein alpha-component (EC 1.8.1.2)	-3.2672	1.5308	0.032819	0.19527	BC_SR	ns	Sulfur Metabolism	Inorganic_Sulfur_Assimilation
Glutamine synthetase inactivating factor IF7	3.9451	1.9818	0.046516	0.26359	BC_SR	ns	Nitrogen Metabolism	Ammonia_assimilation
Sulfate and thiosulfate import ATP-binding protein CysA (EC 3.6.3.25)	2.5647	1.309	0.050079	0.27088	BC_SR	ns	Sulfur Metabolism	Inorganic_Sulfur_Assimilation
Polyferredoxin NapH (periplasmic nitrate reductase)	2.0254	1.1134	0.068913	0.35119	BC_SR	ns	Nitrogen Metabolism	Nitrate_and_nitrite_ammonification/DNRA
Cytochrome c55X precursor NirC	3.453	1.9324	0.073954	0.35119	BC_SR	ns	Nitrogen Metabolism	Dissimilatory_nitrite_reductase
Ammonium transporter	0.75555	0.42606	0.076167	0.35119	BC_SR	ns	Nitrogen Metabolism	Ammonia_assimilation
Alpha-galactosidase precursor (EC 3.2.1.22)	2.229	1.2593	0.07673	0.35119	BC_SR	ns	Sulfur Metabolism	Galactosylceramide_and_Sulfatide_metabolism
Nitrogenase (molybdenum-iron) reductase and maturation protein NifH	3.585	2.1192	0.090699	0.39975	BC_SR	ns	Nitrogen Metabolism	Nitrogen_fixation
Manganese-dependent inorganic pyrophosphatase (EC 3.6.1.1)	1.3396	0.8142	0.099908	0.42461	BC_SR	ns	Phosphorus Metabolism	Phosphate_metabolism
Nitric-oxide reductase subunit C (EC 1.7.99.7)	-0.90793	0.58249	0.11907	0.48858	BC_SR	ns	Nitrogen Metabolism	Denitrification
Respiratory nitrate reductase alpha chain (EC 1.7.99.4)	-0.35909	0.23664	0.12916	0.49947	BC_SR	ns	Nitrogen Metabolism	Nitrate_and_nitrite_ammonification/DNRA
Alkyl hydroperoxide reductase protein F (EC 1.6.4.-)	-0.55137	0.36929	0.13542	0.49947	BC_SR	ns	Sulfur Metabolism	Thioredoxin-disulfide_reductase
NAD(P) transhydrogenase subunit beta (EC 1.6.1.2)	0.61783	0.42877	0.1496	0.49947	BC_SR	ns	Phosphorus Metabolism	Phosphate_metabolism
Nitrogenase (molybdenum-iron) beta chain (EC 1.18.6.1)	2.9138	2.0502	0.15525	0.49947	BC_SR	ns	Nitrogen Metabolism	Nitrogen_fixation
Sulfite reduction-associated complex DsrMKJOP iron-sulfur protein DsrO (=HmeA)	-1.0559	0.74954	0.15892	0.49947	BC_SR	ns	Sulfur Metabolism	Sulfate_reduction-associated_complexes
Nitrogen regulation protein NR(I)	-0.78435	0.55743	0.1594	0.49947	BC_SR	ns	Nitrogen Metabolism	Ammonia_assimilation
Alkaline phosphatase (EC 3.1.3.1)	0.68719	0.49156	0.16212	0.49947	BC_SR	ns	Phosphorus Metabolism	P_uptake_(cyanobacteria)
Anaerobic nitric oxide reductase flavorubredoxin	-1.173	0.84404	0.16461	0.49947	BC_SR	ns	Nitrogen Metabolism	Nitrosative_stress
Nitrous oxide reductase maturation protein NosD	-1.1965	0.86171	0.16497	0.49947	BC_SR	ns	Nitrogen Metabolism	Denitrification
Respiratory nitrate reductase beta chain (EC 1.7.99.4)	-0.41179	0.29711	0.16575	0.49947	BC_SR	ns	Nitrogen Metabolism	Nitrate_and_nitrite_ammonification/DNRA
Nitrite reductase accessory protein NirV	2.8663	2.1077	0.17384	0.49947	BC_SR	ns	Nitrogen Metabolism	Denitrification
Putative sulfate permease	2.7898	2.0587	0.17537	0.49947	BC_SR	ns	Sulfur Metabolism	Inorganic_Sulfur_Assimilation
Sulfate adenylyltransferase, dissimilatory-type (EC 2.7.7.4)	0.32131	0.2376	0.17628	0.49947	BC_SR	ns	Sulfur Metabolism	Inorganic_Sulfur_Assimilation
Putative gluthatione transporter,solute-binding component	-1.3111	1.019	0.19824	0.53761	BC_SR	ns	Sulfur Metabolism	Utilization_of_glutathione_as_a_sulphur_source
Adenylylsulfate kinase (EC 2.7.1.25)	-0.54123	0.42118	0.19878	0.53761	BC_SR	ns	Sulfur Metabolism	Inorganic_Sulfur_Assimilation
3'(2'),5'-bisphosphate nucleotidase (EC 3.1.3.7)	-1.6216	1.2938	0.2101	0.54022	BC_SR	ns	Sulfur Metabolism	Inorganic_Sulfur_Assimilation
NAD(P) transhydrogenase alpha subunit (EC 1.6.1.2)	0.47183	0.37649	0.21013	0.54022	BC_SR	ns	Phosphorus Metabolism	Phosphate_metabolism
Glyoxylate carboligase (EC 4.1.1.47)	-0.72128	0.57964	0.21336	0.54022	BC_SR	ns	Nitrogen Metabolism	Allantoin_Utilization
Probable low-affinity inorganic phosphate transporter	0.61879	0.52493	0.23848	0.57945	BC_SR	ns	Phosphorus Metabolism	Phosphate_metabolism
Glutamate-ammonia-ligase adenylyltransferase (EC 2.7.7.42)	-0.7151	0.60678	0.2386	0.57945	BC_SR	ns	Nitrogen Metabolism	Ammonia_assimilation
Periplasmic nitrate reductase precursor (EC 1.7.99.4)	0.27495	0.23676	0.24551	0.58432	BC_SR	ns	Nitrogen Metabolism	Nitrate_and_nitrite_ammonification/DNRA
Nitrite reductase probable [NAD(P)H] subunit (EC 1.7.1.4)	0.92954	0.81481	0.25395	0.58774	BC_SR	ns	Nitrogen Metabolism	Nitrate_and_nitrite_ammonification/DNRA
Sulfite reduction-associated complex DsrMKJOP protein DsrP (= HmeB)	1.1757	1.0368	0.25683	0.58774	BC_SR	ns	Sulfur Metabolism	Sulfate_reduction-associated_complexes
cytochrome c subunit of flavocytochrome c sulfide dehydrogenase	2.3889	2.2157	0.28096	0.60211	BC_SR	ns	Sulfur Metabolism	Sulfur_oxidation
ABC-type nitrate/sulfonate/bicarbonate transport systems, periplasmic components	1.5796	1.4758	0.28447	0.60211	BC_SR	ns	Sulfur Metabolism	Alkanesulfonate_assimilation
Phosphate transport system regulatory protein PhoU	-0.57353	0.53883	0.28715	0.60211	BC_SR	ns	Phosphorus Metabolism	Phosphate_metabolism
Sulfite reduction-associated complex DsrMKJOP multiheme protein DsrJ (=HmeF)	-1.175	1.1117	0.29051	0.60211	BC_SR	ns	Sulfur Metabolism	Sulfate_reduction-associated_complexes
Nitrous oxide reductase maturation protein NosR	-1.2075	1.1657	0.30027	0.60211	BC_SR	ns	Nitrogen Metabolism	Denitrification
Nitrate/nitrite sensor protein (EC 2.7.3.-)	1.2619	1.2334	0.30626	0.60211	BC_SR	ns	Nitrogen Metabolism	Nitrate_and_nitrite_ammonification/DNRA
Phosphonopyruvate decarboxylase (EC 4.1.1.82)	2.3835	2.3438	0.30919	0.60211	BC_SR	ns	Phosphorus Metabolism	Phosphoenolpyruvate_phosphomutase
Nitrite transporter from formate/nitrite family	1.8337	1.8322	0.31691	0.60211	BC_SR	ns	Nitrogen Metabolism	Nitrate_and_nitrite_ammonification/DNRA
SoxH protein, homolog	-1.0851	1.0909	0.31991	0.60211	BC_SR	ns	Sulfur Metabolism	Sulfur_oxidation
Exopolyphosphatase (EC 3.6.1.11)	0.75645	0.76293	0.32144	0.60211	BC_SR	ns	Phosphorus Metabolism	Phosphate_metabolism
Sulfite reduction-associated complex DsrMKJOP protein DsrM (= HmeC)	1.2093	1.2237	0.32301	0.60211	BC_SR	ns	Sulfur Metabolism	Sulfate_reduction-associated_complexes
Phosphate starvation-inducible protein PhoH	1.726	1.7494	0.32382	0.60211	BC_SR	ns	Phosphorus Metabolism	P_uptake_(cyanobacteria)
Ferredoxin 3 fused to uncharacterized domain	-0.48147	0.49838	0.334	0.60703	BC_SR	ns	Nitrogen Metabolism	Nitrosative_stress
putative cytochrome P450 hydroxylase	0.54083	0.57093	0.34349	0.60703	BC_SR	ns	Nitrogen Metabolism	Nitric_oxide_synthase
Sulfide dehydrogenase [flavocytochrome C] flavoprotein chain precursor (EC 1.8.2.-)	-0.31111	0.32912	0.34452	0.60703	BC_SR	ns	Sulfur Metabolism	Sulfur_oxidation
Functional role page for Anaerobic nitric oxide reductase transcription regulator NorR	1.3789	1.4836	0.35267	0.60703	BC_SR	ns	Nitrogen Metabolism	Nitrosative_stress
Nitrogen regulatory protein P-II	0.33272	0.36214	0.35822	0.60703	BC_SR	ns	Nitrogen Metabolism	Ammonia_assimilation
Phosphate transport system permease protein PstC (TC 3.A.1.7.1)	-0.45189	0.49529	0.36158	0.60703	BC_SR	ns	Phosphorus Metabolism	High_affinity_phosphate_transporter_and_control_of_PHO_regulon
Alkylphosphonate utilization operon protein PhnA	-1.0515	1.1608	0.36504	0.60703	BC_SR	ns	Phosphorus Metabolism	Alkylphosphonate_utilization
Nitric oxide reductase activation protein NorQ	-1.0672	1.1837	0.36728	0.60703	BC_SR	ns	Nitrogen Metabolism	Denitrification
Phosphate transport ATP-binding protein PstB (TC 3.A.1.7.1)	-0.34965	0.40116	0.38343	0.62215	BC_SR	ns	Phosphorus Metabolism	High_affinity_phosphate_transporter_and_control_of_PHO_regulon
Nitric-oxide reductase subunit B (EC 1.7.99.7)	0.37145	0.42928	0.38688	0.62215	BC_SR	ns	Nitrogen Metabolism	Denitrification
Phosphate transport regulator (distant homolog of PhoU)	0.67186	0.85139	0.43003	0.66622	BC_SR	ns	Phosphorus Metabolism	Phosphate_metabolism
Nitrous-oxide reductase (EC 1.7.99.6)	0.17241	0.22052	0.4343	0.66622	BC_SR	ns	Nitrogen Metabolism	Denitrification
Predicted ATPase related to phosphate starvation-inducible protein PhoH	0.3418	0.43827	0.43545	0.66622	BC_SR	ns	Phosphorus Metabolism	Phosphate_metabolism
Putative glutathione transporter,solute-binding component	-0.92602	1.2064	0.44275	0.66622	BC_SR	ns	Sulfur Metabolism	Utilization_of_glutathione_as_a_sulphur_source
Assimilatory nitrate reductase large subunit (EC:1.7.99.4)	0.56457	0.74946	0.45127	0.66622	BC_SR	ns	Nitrogen Metabolism	Nitrate_and_nitrite_ammonification/DNRA
Phosphoenolpyruvate phosphomutase (EC 5.4.2.9)	1.4981	1.9893	0.4514	0.66622	BC_SR	ns	Phosphorus Metabolism	Phosphoenolpyruvate_phosphomutase
Cytochrome c-type biogenesis protein CcdA (DsbD analog)	-0.94328	1.262	0.45478	0.66622	BC_SR	ns	Sulfur Metabolism	Sulfur_oxidation
transcriptional regulator SoxR	0.63018	0.85621	0.46173	0.66622	BC_SR	ns	Sulfur Metabolism	Sulfur_oxidation
Nitric oxide -responding transcriptional regulator Dnr (Crp/Fnr family)	-0.69119	0.94532	0.46467	0.66622	BC_SR	ns	Nitrogen Metabolism	Denitrification
Soluble pyridine nucleotide transhydrogenase (EC 1.6.1.1)	0.78458	1.093	0.47288	0.66991	BC_SR	ns	Phosphorus Metabolism	Phosphate_metabolism
Sulfate adenylyltransferase subunit 1 (EC 2.7.7.4)	0.4631	0.66993	0.4894	0.68516	BC_SR	ns	Sulfur Metabolism	Inorganic_Sulfur_Assimilation
Putative arylsulfatase regulatory protein	0.86542	1.3176	0.51129	0.70748	BC_SR	ns	Sulfur Metabolism	Alkanesulfonate_assimilation
Respiratory nitrate reductase gamma chain (EC 1.7.99.4)	-0.43408	0.69114	0.52996	0.72489	BC_SR	ns	Nitrogen Metabolism	Nitrate_and_nitrite_ammonification/DNRA
Ferredoxin-type protein NapG (periplasmic nitrate reductase)	0.82866	1.3585	0.54188	0.73278	BC_SR	ns	Nitrogen Metabolism	Nitrate_and_nitrite_ammonification/DNRA
Nitrogenase (molybdenum-iron)-specific transcriptional regulator NifA	0.42255	0.72323	0.55904	0.74749	BC_SR	ns	Nitrogen Metabolism	Nitrogen_fixation
Nitrate reductase cytochrome c550-type subunit	-0.74022	1.308	0.57145	0.75558	BC_SR	ns	Nitrogen Metabolism	Nitrate_and_nitrite_ammonification/DNRA
Heme d1 biosynthesis protein NirF	0.5036	0.9644	0.60154	0.7837	BC_SR	ns	Nitrogen Metabolism	Dissimilatory_nitrite_reductase
Inorganic pyrophosphatase (EC 3.6.1.1)	-0.20048	0.38857	0.60589	0.7837	BC_SR	ns	Phosphorus Metabolism	Phosphate_metabolism
Alkaline phosphatase synthesis transcriptional regulatory protein PhoP	0.76227	1.5132	0.61445	0.78623	BC_SR	ns	Phosphorus Metabolism	High_affinity_phosphate_transporter_and_control_of_PHO_regulon
Cystathionine gamma-synthase (EC 2.5.1.48)	0.36136	0.75592	0.63262	0.80087	BC_SR	ns	Sulfur Metabolism	L-Cystine_Uptake_and_Metabolism
Nitrogenase (iron-iron) transcriptional regulator	-0.8212	1.8051	0.64915	0.80273	BC_SR	ns	Nitrogen Metabolism	Nitrogen_fixation
Phosphonoacetate hydrolase (EC 3.11.1.2)	0.91599	2.0965	0.66217	0.80273	BC_SR	ns	Phosphorus Metabolism	Phosphonate_metabolism
Phosphate starvation-inducible protein PhoH, predicted ATPase	0.29933	0.69993	0.6689	0.80273	BC_SR	ns	Phosphorus Metabolism	Phosphate_metabolism
Iron-sulfur cluster assembly scaffold protein NifU	0.28713	0.6864	0.67571	0.80273	BC_SR	ns	Nitrogen Metabolism	Nitrogen_fixation
Sulfite oxidase	0.30062	0.73562	0.68279	0.80273	BC_SR	ns	Sulfur Metabolism	Sulfur_oxidation
NnrS protein involved in response to NO	0.52474	1.321	0.6912	0.80273	BC_SR	ns	Nitrogen Metabolism	Denitrification
Cystathionine beta-lyase (EC 4.4.1.8)	0.43134	1.0906	0.69248	0.80273	BC_SR	ns	Sulfur Metabolism	L-Cystine_Uptake_and_Metabolism
ABC-type nitrate/sulfonate/bicarbonate transport system, ATPase component	0.43632	1.1095	0.69412	0.80273	BC_SR	ns	Sulfur Metabolism	Alkanesulfonate_assimilation
Lipocalin-related protein and Bos/Can/Equ allergen	-0.28706	0.73164	0.6948	0.80273	BC_SR	ns	Sulfur Metabolism	Sulfur_oxidation
Cytochrome c551 NirM	0.17831	0.4826	0.71178	0.81444	BC_SR	ns	Nitrogen Metabolism	Dissimilatory_nitrite_reductase
Nitrate ABC transporter, nitrate-binding protein	0.47268	1.4134	0.73805	0.83646	BC_SR	ns	Nitrogen Metabolism	Nitrate_and_nitrite_ammonification/DNRA
Nitrite reductase [NAD(P)H] large subunit (EC 1.7.1.4)	-0.34111	1.067	0.7492	0.83844	BC_SR	ns	Nitrogen Metabolism	Nitrate_and_nitrite_ammonification/DNRA
Phosphate regulon sensor protein PhoR (SphS) (EC 2.7.13.3)	0.22989	0.7487	0.7588	0.83844	BC_SR	ns	Phosphorus Metabolism	High_affinity_phosphate_transporter_and_control_of_PHO_regulon
Heme d1 biosynthesis protein NirJ	-0.23362	0.76787	0.76094	0.83844	BC_SR	ns	Nitrogen Metabolism	Dissimilatory_nitrite_reductase
PhnB protein	0.26502	0.9068	0.77009	0.84074	BC_SR	ns	Phosphorus Metabolism	Alkylphosphonate_utilization
Cytochrome c nitrite reductase, small subunit NrfH	0.27755	1.04	0.78957	0.85358	BC_SR	ns	Nitrogen Metabolism	Nitrate_and_nitrite_ammonification/DNRA
Nitrite reductase associated c-type cytochorome NirN	-0.23141	0.91359	0.80004	0.85358	BC_SR	ns	Nitrogen Metabolism	Dissimilatory_nitrite_reductase
Phosphoadenylyl-sulfate reductase [thioredoxin] (EC 1.8.4.8)	0.2263	0.90889	0.80337	0.85358	BC_SR	ns	Sulfur Metabolism	Inorganic_Sulfur_Assimilation
Nitrate/nitrite transporter	0.071527	0.32688	0.82679	0.8665	BC_SR	ns	Nitrogen Metabolism	Nitrate_and_nitrite_ammonification/DNRA
Nitrate/nitrite response regulator protein	0.17378	0.80984	0.83009	0.8665	BC_SR	ns	Nitrogen Metabolism	Nitrate_and_nitrite_ammonification/DNRA
Thiol peroxidase, Bcp-type (EC 1.11.1.15)	-0.064669	0.37842	0.86431	0.89437	BC_SR	ns	Sulfur Metabolism	Thioredoxin-disulfide_reductase
Nitrous oxide reductase maturation protein NosF (ATPase)	0.11295	0.97953	0.9082	0.92679	BC_SR	ns	Nitrogen Metabolism	Denitrification
Transcriptional repressor of nif and glnA operons	0.29162	2.8232	0.91773	0.92679	BC_SR	ns	Nitrogen Metabolism	Nitrogen_fixation
Sulfate-binding protein Sbp	-0.17345	1.7056	0.919	0.92679	BC_SR	ns	Sulfur Metabolism	Inorganic_Sulfur_Assimilation
Nitrogenase (vanadium-iron) transcriptional regulator VnfA	-0.044428	2.3628	0.985	0.985	BC_SR	ns	Nitrogen Metabolism	Nitrogen_fixation
Ferredoxin 3 fused to uncharacterized domain	-1.8166	0.42256	1.7161e-05	0.0014242*	NC_SR	NC	Nitrogen Metabolism	Nitrosative_stress
Nitrous-oxide reductase (EC 1.7.99.6)	0.88531	0.20956	2.3936e-05	0.0014242*	NC_SR	SR	Nitrogen Metabolism	Denitrification
Adenylylsulfate reductase alpha-subunit (EC 1.8.99.2)	-0.77014	0.19193	6.0046e-05	0.0023818*	NC_SR	NC	Sulfur Metabolism	Inorganic_Sulfur_Assimilation
Sulfate adenylyltransferase, dissimilatory-type (EC 2.7.7.4)	-0.69549	0.20932	0.00089196	0.024601*	NC_SR	NC	Sulfur Metabolism	Inorganic_Sulfur_Assimilation
Periplasmic nitrate reductase precursor (EC 1.7.99.4)	0.73136	0.22289	0.0010337	0.024601*	NC_SR	SR	Nitrogen Metabolism	Nitrate_and_nitrite_ammonification/DNRA
Protein similar to glutamate synthase [NADPH] small chain, clustered with sulfite reductase	1.2495	0.40367	0.0019658	0.038987*	NC_SR	SR	Sulfur Metabolism	Sulfate_reduction-associated_complexes
Sulfur oxidation protein SoxX	1.8415	0.61336	0.0026797	0.039399*	NC_SR	SR	Sulfur Metabolism	Sulfur_oxidation
Hydroxylamine reductase (EC 1.7.-.-)	-0.62985	0.2099	0.0026932	0.039399*	NC_SR	NC	Nitrogen Metabolism	Nitrosative_stress
Sulfur oxidation protein SoxY	1.3048	0.43935	0.0029797	0.039399*	NC_SR	SR	Sulfur Metabolism	Sulfur_oxidation
Respiratory nitrate reductase alpha chain (EC 1.7.99.4)	0.66714	0.22854	0.0035099	0.041768*	NC_SR	SR	Nitrogen Metabolism	Nitrate_and_nitrite_ammonification/DNRA
Sulfur oxidation protein SoxB	1.4109	0.49994	0.0047722	0.051627	NC_SR	ns	Sulfur Metabolism	Sulfur_oxidation
Pyrophosphate-energized proton pump (EC 3.6.1.1)	-0.50287	0.18678	0.0070948	0.070356	NC_SR	ns	Phosphorus Metabolism	Phosphate_metabolism
sulfur oxidation protein SoxA	1.1051	0.49639	0.02599	0.23791	NC_SR	ns	Sulfur Metabolism	Sulfur_oxidation
Sulfide dehydrogenase [flavocytochrome C] flavoprotein chain precursor (EC 1.8.2.-)	0.68708	0.31411	0.028718	0.2441	NC_SR	ns	Sulfur Metabolism	Sulfur_oxidation
Sulfur oxidation molybdopterin C protein	0.8866	0.42819	0.038397	0.30462	NC_SR	ns	Sulfur Metabolism	Sulfur_oxidation
Copper-containing nitrite reductase (EC 1.7.2.1)	0.55261	0.32335	0.087448	0.62336	NC_SR	ns	Nitrogen Metabolism	Denitrification
Nitrogen regulation protein NR(I)	-0.857	0.50399	0.089051	0.62336	NC_SR	ns	Nitrogen Metabolism	Ammonia_assimilation
Glutamine synthetase inactivating factor IF7	2.6256	1.5911	0.098907	0.65388	NC_SR	ns	Nitrogen Metabolism	Ammonia_assimilation
Nitric oxide-dependent regulator DnrN or NorA	-1.0264	0.63733	0.10731	0.66379	NC_SR	ns	Nitrogen Metabolism	Nitrosative_stress
Cytochrome c551 NirM	-0.66014	0.41487	0.11156	0.66379	NC_SR	ns	Nitrogen Metabolism	Dissimilatory_nitrite_reductase
Nitrogenase (molybdenum-iron) reductase and maturation protein NifH	2.8682	1.8575	0.12255	0.67722	NC_SR	ns	Nitrogen Metabolism	Nitrogen_fixation
putative cytochrome P450 hydroxylase	0.77356	0.50514	0.12568	0.67722	NC_SR	ns	Nitrogen Metabolism	Nitric_oxide_synthase
Anaerobic nitric oxide reductase flavorubredoxin	-1.1621	0.76931	0.13089	0.67722	NC_SR	ns	Nitrogen Metabolism	Nitrosative_stress
Nitric oxide -responding transcriptional regulator Dnr (Crp/Fnr family)	-1.2233	0.82943	0.14023	0.69532	NC_SR	ns	Nitrogen Metabolism	Denitrification
Phosphate transport regulator (distant homolog of PhoU)	-0.94611	0.66916	0.15739	0.7492	NC_SR	ns	Phosphorus Metabolism	Phosphate_metabolism
Alkyl hydroperoxide reductase protein C (EC 1.6.4.-)	-0.32258	0.23549	0.17075	0.76288	NC_SR	ns	Sulfur Metabolism	Thioredoxin-disulfide_reductase
Nitrogenase (iron-iron) transcriptional regulator	-2.069	1.5331	0.17716	0.76288	NC_SR	ns	Nitrogen Metabolism	Nitrogen_fixation
Manganese-dependent inorganic pyrophosphatase (EC 3.6.1.1)	-0.77608	0.5834	0.18344	0.76288	NC_SR	ns	Phosphorus Metabolism	Phosphate_metabolism
Probable low-affinity inorganic phosphate transporter	-0.54513	0.42436	0.19894	0.76288	NC_SR	ns	Phosphorus Metabolism	Phosphate_metabolism
Phosphate starvation-inducible protein PhoH	-1.3816	1.0841	0.20252	0.76288	NC_SR	ns	Phosphorus Metabolism	P_uptake_(cyanobacteria)
Nitrite reductase probable [NAD(P)H] subunit (EC 1.7.1.4)	0.87562	0.69088	0.20501	0.76288	NC_SR	ns	Nitrogen Metabolism	Nitrate_and_nitrite_ammonification/DNRA
Heme d1 biosynthesis protein NirF	1.1214	0.88503	0.20514	0.76288	NC_SR	ns	Nitrogen Metabolism	Dissimilatory_nitrite_reductase
Soluble pyridine nucleotide transhydrogenase (EC 1.6.1.1)	1.2054	0.96874	0.2134	0.76953	NC_SR	ns	Phosphorus Metabolism	Phosphate_metabolism
Sulfur oxidation protein SoxZ	0.47841	0.4	0.23169	0.8109	NC_SR	ns	Sulfur Metabolism	Sulfur_oxidation
NAD(P) transhydrogenase subunit beta (EC 1.6.1.2)	0.43596	0.3769	0.2474	0.84115	NC_SR	ns	Phosphorus Metabolism	Phosphate_metabolism
Sulfate-binding protein Sbp	-1.5447	1.394	0.26783	0.88533	NC_SR	ns	Sulfur Metabolism	Inorganic_Sulfur_Assimilation
Iron-sulfur cluster assembly scaffold protein NifU	-0.59469	0.57229	0.29874	0.94079	NC_SR	ns	Nitrogen Metabolism	Nitrogen_fixation
Nitric-oxide reductase subunit B (EC 1.7.99.7)	0.38635	0.37893	0.30793	0.94079	NC_SR	ns	Nitrogen Metabolism	Denitrification
Sulfite reduction-associated complex DsrMKJOP protein DsrK (=HmeD)	-0.39194	0.38729	0.31154	0.94079	NC_SR	ns	Sulfur Metabolism	Sulfate_reduction-associated_complexes
Transcriptional repressor of nif and glnA operons	-2.4275	2.4798	0.32761	0.94079	NC_SR	ns	Nitrogen Metabolism	Nitrogen_fixation
Sulfite reductase [NADPH] flavoprotein alpha-component (EC 1.8.1.2)	-1.4899	1.5337	0.33133	0.94079	NC_SR	ns	Sulfur Metabolism	Inorganic_Sulfur_Assimilation
Heme d1 biosynthesis protein NirJ	0.69457	0.72298	0.3367	0.94079	NC_SR	ns	Nitrogen Metabolism	Dissimilatory_nitrite_reductase
Ferredoxin-type protein NapG (periplasmic nitrate reductase)	1.1104	1.183	0.3479	0.94079	NC_SR	ns	Nitrogen Metabolism	Nitrate_and_nitrite_ammonification/DNRA
Sulfite reduction-associated complex DsrMKJOP protein DsrP (= HmeB)	-0.71369	0.76674	0.35195	0.94079	NC_SR	ns	Sulfur Metabolism	Sulfate_reduction-associated_complexes
Nitrite reductase associated c-type cytochorome NirN	0.76805	0.8687	0.37662	0.94079	NC_SR	ns	Nitrogen Metabolism	Dissimilatory_nitrite_reductase
Nitric oxide reductase activation protein NorQ	-0.95197	1.0783	0.37732	0.94079	NC_SR	ns	Nitrogen Metabolism	Denitrification
Assimilatory nitrate reductase large subunit (EC:1.7.99.4)	0.57679	0.65431	0.37803	0.94079	NC_SR	ns	Nitrogen Metabolism	Nitrate_and_nitrite_ammonification/DNRA
Sulfate and thiosulfate import ATP-binding protein CysA (EC 3.6.3.25)	0.76812	0.874	0.37948	0.94079	NC_SR	ns	Sulfur Metabolism	Inorganic_Sulfur_Assimilation
4Fe-4S ferredoxin, iron-sulfur binding	0.21033	0.25427	0.40813	0.98873	NC_SR	ns	Sulfur Metabolism	Inorganic_Sulfur_Assimilation
Phosphate transport system permease protein PstA (TC 3.A.1.7.1)	0.45393	0.56612	0.42265	0.98873	NC_SR	ns	Phosphorus Metabolism	High_affinity_phosphate_transporter_and_control_of_PHO_regulon
Glutamate-ammonia-ligase adenylyltransferase (EC 2.7.7.42)	0.4577	0.58549	0.43436	0.98873	NC_SR	ns	Nitrogen Metabolism	Ammonia_assimilation
Nitrate ABC transporter, nitrate-binding protein	0.97539	1.2685	0.44194	0.98873	NC_SR	ns	Nitrogen Metabolism	Nitrate_and_nitrite_ammonification/DNRA
NAD(P) transhydrogenase alpha subunit (EC 1.6.1.2)	0.25196	0.33141	0.4471	0.98873	NC_SR	ns	Phosphorus Metabolism	Phosphate_metabolism
transcriptional regulator SoxR	0.55928	0.7438	0.45209	0.98873	NC_SR	ns	Sulfur Metabolism	Sulfur_oxidation
Sulfite reduction-associated complex DsrMKJOP iron-sulfur protein DsrO (=HmeA)	-0.52137	0.70957	0.46248	0.98873	NC_SR	ns	Sulfur Metabolism	Sulfate_reduction-associated_complexes
Cytochrome c nitrite reductase, small subunit NrfH	0.65449	0.93101	0.48206	0.98873	NC_SR	ns	Nitrogen Metabolism	Nitrate_and_nitrite_ammonification/DNRA
Nitrous oxide reductase maturation protein NosD	0.59969	0.86537	0.48832	0.98873	NC_SR	ns	Nitrogen Metabolism	Denitrification
SoxH protein, homolog	-0.69806	1.0134	0.49091	0.98873	NC_SR	ns	Sulfur Metabolism	Sulfur_oxidation
Nitrogenase (vanadium-iron) transcriptional regulator VnfA	-1.3527	1.9679	0.49185	0.98873	NC_SR	ns	Nitrogen Metabolism	Nitrogen_fixation
Nitrate/nitrite sensor protein (EC 2.7.3.-)	0.66839	0.98754	0.49852	0.98873	NC_SR	ns	Nitrogen Metabolism	Nitrate_and_nitrite_ammonification/DNRA
Ammonium transporter	0.2367	0.35767	0.50812	0.99124	NC_SR	ns	Nitrogen Metabolism	Ammonia_assimilation
Respiratory nitrate reductase beta chain (EC 1.7.99.4)	0.18326	0.28304	0.51733	0.99223	NC_SR	ns	Nitrogen Metabolism	Nitrate_and_nitrite_ammonification/DNRA
Respiratory nitrate reductase gamma chain (EC 1.7.99.4)	0.39292	0.64786	0.5442	0.99223	NC_SR	ns	Nitrogen Metabolism	Nitrate_and_nitrite_ammonification/DNRA
Glyoxylate carboligase (EC 4.1.1.47)	0.33379	0.55615	0.54838	0.99223	NC_SR	ns	Nitrogen Metabolism	Allantoin_Utilization
Phosphate transport system permease protein PstC (TC 3.A.1.7.1)	0.27183	0.46488	0.55873	0.99223	NC_SR	ns	Phosphorus Metabolism	High_affinity_phosphate_transporter_and_control_of_PHO_regulon
Polyferredoxin NapH (periplasmic nitrate reductase)	0.44706	0.78087	0.56697	0.99223	NC_SR	ns	Nitrogen Metabolism	Nitrate_and_nitrite_ammonification/DNRA
NnrS protein involved in response to NO	-0.60374	1.0666	0.57137	0.99223	NC_SR	ns	Nitrogen Metabolism	Denitrification
Nitrate/nitrite transporter	0.16349	0.29633	0.58115	0.99223	NC_SR	ns	Nitrogen Metabolism	Nitrate_and_nitrite_ammonification/DNRA
Phosphoadenylyl-sulfate reductase [thioredoxin] (EC 1.8.4.8)	0.44005	0.80746	0.58577	0.99223	NC_SR	ns	Sulfur Metabolism	Inorganic_Sulfur_Assimilation
Sulfite reduction-associated complex DsrMKJOP protein DsrM (= HmeC)	-0.48211	0.91788	0.59942	0.99223	NC_SR	ns	Sulfur Metabolism	Sulfate_reduction-associated_complexes
Phosphate regulon sensor protein PhoR (SphS) (EC 2.7.13.3)	0.35113	0.6719	0.60126	0.99223	NC_SR	ns	Phosphorus Metabolism	High_affinity_phosphate_transporter_and_control_of_PHO_regulon
Nitrite reductase [NAD(P)H] large subunit (EC 1.7.1.4)	-0.48547	0.94158	0.60614	0.99223	NC_SR	ns	Nitrogen Metabolism	Nitrate_and_nitrite_ammonification/DNRA
3'(2'),5'-bisphosphate nucleotidase (EC 3.1.3.7)	-0.61139	1.2452	0.62344	0.99223	NC_SR	ns	Sulfur Metabolism	Inorganic_Sulfur_Assimilation
ABC-type nitrate/sulfonate/bicarbonate transport system, ATPase component	0.46449	0.96945	0.63185	0.99223	NC_SR	ns	Sulfur Metabolism	Alkanesulfonate_assimilation
Phosphate ABC transporter, periplasmic phosphate-binding protein PstS (TC 3.A.1.7.1)	-0.12466	0.2616	0.63369	0.99223	NC_SR	ns	Phosphorus Metabolism	P_uptake_(cyanobacteria)
PhnB protein	-0.33845	0.76558	0.65843	0.99223	NC_SR	ns	Phosphorus Metabolism	Alkylphosphonate_utilization
Phosphate starvation-inducible protein PhoH, predicted ATPase	-0.26198	0.59337	0.65883	0.99223	NC_SR	ns	Phosphorus Metabolism	Phosphate_metabolism
Nitrogenase (molybdenum-iron)-specific transcriptional regulator NifA	-0.26838	0.6136	0.66183	0.99223	NC_SR	ns	Nitrogen Metabolism	Nitrogen_fixation
Nitrite transporter from formate/nitrite family	-0.52795	1.2327	0.66845	0.99223	NC_SR	ns	Nitrogen Metabolism	Nitrate_and_nitrite_ammonification/DNRA
Alkaline phosphatase synthesis transcriptional regulatory protein PhoP	-0.499	1.1752	0.67111	0.99223	NC_SR	ns	Phosphorus Metabolism	High_affinity_phosphate_transporter_and_control_of_PHO_regulon
Thiol peroxidase, Bcp-type (EC 1.11.1.15)	-0.14171	0.3384	0.67538	0.99223	NC_SR	ns	Sulfur Metabolism	Thioredoxin-disulfide_reductase
Alpha-galactosidase precursor (EC 3.2.1.22)	-0.32142	0.78948	0.68392	0.99251	NC_SR	ns	Sulfur Metabolism	Galactosylceramide_and_Sulfatide_metabolism
Functional role page for Anaerobic nitric oxide reductase transcription regulator NorR	0.43762	1.151	0.70379	0.99326	NC_SR	ns	Nitrogen Metabolism	Nitrosative_stress
Cystathionine gamma-synthase (EC 2.5.1.48)	-0.23864	0.65126	0.71405	0.99326	NC_SR	ns	Sulfur Metabolism	L-Cystine_Uptake_and_Metabolism
Phosphate transport ATP-binding protein PstB (TC 3.A.1.7.1)	-0.11794	0.36768	0.74838	0.99326	NC_SR	ns	Phosphorus Metabolism	High_affinity_phosphate_transporter_and_control_of_PHO_regulon
Lipocalin-related protein and Bos/Can/Equ allergen	-0.21018	0.67141	0.75424	0.99326	NC_SR	ns	Sulfur Metabolism	Sulfur_oxidation
Alkaline phosphatase (EC 3.1.3.1)	0.12937	0.41447	0.75495	0.99326	NC_SR	ns	Phosphorus Metabolism	P_uptake_(cyanobacteria)
Exopolyphosphatase (EC 3.6.1.11)	0.19672	0.63199	0.75559	0.99326	NC_SR	ns	Phosphorus Metabolism	Phosphate_metabolism
Putative glutathione transporter,solute-binding component	-0.34232	1.1251	0.76093	0.99326	NC_SR	ns	Sulfur Metabolism	Utilization_of_glutathione_as_a_sulphur_source
cytochrome c subunit of flavocytochrome c sulfide dehydrogenase	-0.50873	1.7487	0.77112	0.99326	NC_SR	ns	Sulfur Metabolism	Sulfur_oxidation
Alkylphosphonate utilization operon protein PhnA	-0.28962	1.0973	0.79183	0.99326	NC_SR	ns	Phosphorus Metabolism	Alkylphosphonate_utilization
Putative sulfate permease	-0.39556	1.5314	0.79618	0.99326	NC_SR	ns	Sulfur Metabolism	Inorganic_Sulfur_Assimilation
ABC-type nitrate/sulfonate/bicarbonate transport systems, periplasmic components	0.26881	1.1077	0.80826	0.99326	NC_SR	ns	Sulfur Metabolism	Alkanesulfonate_assimilation
Sulfite reduction-associated complex DsrMKJOP multiheme protein DsrJ (=HmeF)	0.26489	1.0922	0.80837	0.99326	NC_SR	ns	Sulfur Metabolism	Sulfate_reduction-associated_complexes
Cytochrome c-type biogenesis protein CcdA (DsbD analog)	-0.2821	1.188	0.81231	0.99326	NC_SR	ns	Sulfur Metabolism	Sulfur_oxidation
Phosphate transport system regulatory protein PhoU	0.11917	0.5101	0.81527	0.99326	NC_SR	ns	Phosphorus Metabolism	Phosphate_metabolism
Inorganic pyrophosphatase (EC 3.6.1.1)	-0.080877	0.35475	0.81966	0.99326	NC_SR	ns	Phosphorus Metabolism	Phosphate_metabolism
Nitric-oxide reductase subunit C (EC 1.7.99.7)	0.11712	0.55709	0.83348	0.99326	NC_SR	ns	Nitrogen Metabolism	Denitrification
Putative gluthatione transporter,solute-binding component	0.20609	1.0068	0.8378	0.99326	NC_SR	ns	Sulfur Metabolism	Utilization_of_glutathione_as_a_sulphur_source
Cystathionine beta-lyase (EC 4.4.1.8)	0.17256	0.94676	0.85537	0.99326	NC_SR	ns	Sulfur Metabolism	L-Cystine_Uptake_and_Metabolism
Nitrate reductase cytochrome c550-type subunit	-0.22091	1.2159	0.85583	0.99326	NC_SR	ns	Nitrogen Metabolism	Nitrate_and_nitrite_ammonification/DNRA
Sulfite oxidase	0.11165	0.64223	0.86199	0.99326	NC_SR	ns	Sulfur Metabolism	Sulfur_oxidation
Phosphonoacetate hydrolase (EC 3.11.1.2)	-0.28691	1.6549	0.86236	0.99326	NC_SR	ns	Phosphorus Metabolism	Phosphonate_metabolism
Nitrogenase (molybdenum-iron) beta chain (EC 1.18.6.1)	-0.24271	1.5212	0.87324	0.99326	NC_SR	ns	Nitrogen Metabolism	Nitrogen_fixation
Phosphoenolpyruvate phosphomutase (EC 5.4.2.9)	0.19647	1.5007	0.89584	0.99326	NC_SR	ns	Phosphorus Metabolism	Phosphoenolpyruvate_phosphomutase
Adenylylsulfate kinase (EC 2.7.1.25)	0.050106	0.39319	0.8986	0.99326	NC_SR	ns	Sulfur Metabolism	Inorganic_Sulfur_Assimilation
Nitrate/nitrite response regulator protein	0.077376	0.70921	0.91312	0.99326	NC_SR	ns	Nitrogen Metabolism	Nitrate_and_nitrite_ammonification/DNRA
Sulfate adenylyltransferase subunit 1 (EC 2.7.7.4)	0.048638	0.56877	0.93185	0.99326	NC_SR	ns	Sulfur Metabolism	Inorganic_Sulfur_Assimilation
Sulfite dehydrogenase cytochrome subunit SoxD	0.038738	0.49163	0.9372	0.99326	NC_SR	ns	Sulfur Metabolism	Sulfur_oxidation
Nitric-oxide reductase (EC 1.7.99.7), quinol-dependent	-0.030962	0.41826	0.94099	0.99326	NC_SR	ns	Nitrogen Metabolism	Denitrification
Putative arylsulfatase regulatory protein	-0.061073	1.06	0.95406	0.99326	NC_SR	ns	Sulfur Metabolism	Alkanesulfonate_assimilation
Nitrogen regulatory protein P-II	0.013197	0.31513	0.96659	0.99326	NC_SR	ns	Nitrogen Metabolism	Ammonia_assimilation
Predicted ATPase related to phosphate starvation-inducible protein PhoH	0.014655	0.37897	0.96915	0.99326	NC_SR	ns	Phosphorus Metabolism	Phosphate_metabolism
Nitrous oxide reductase maturation protein NosR	-0.032694	1.1273	0.97686	0.99326	NC_SR	ns	Nitrogen Metabolism	Denitrification
Phosphonopyruvate decarboxylase (EC 4.1.1.82)	0.054125	1.9373	0.97771	0.99326	NC_SR	ns	Phosphorus Metabolism	Phosphoenolpyruvate_phosphomutase
Nitrous oxide reductase maturation protein NosF (ATPase)	-0.023757	0.85921	0.97794	0.99326	NC_SR	ns	Nitrogen Metabolism	Denitrification
Alkyl hydroperoxide reductase protein F (EC 1.6.4.-)	-0.0070614	0.35323	0.98405	0.99326	NC_SR	ns	Sulfur Metabolism	Thioredoxin-disulfide_reductase
Cytochrome c55X precursor NirC	0.015798	1.3457	0.99063	0.99326	NC_SR	ns	Nitrogen Metabolism	Dissimilatory_nitrite_reductase
Nitrite reductase accessory protein NirV	-0.013595	1.6105	0.99326	0.99326	NC_SR	ns	Nitrogen Metabolism	Denitrification

## Sheet: TableS5
Tabls S5: DESeq2 Pairwise Site Comparisons for Fall Functions
BC = Big Creek, NC = Nissouri Creek, SR = Saugeen River, ns = not significant, *signifcant (p < 0.05)
L4_Function	log2FC	lfcSE	Pvalues	False Detection Rate (FDR)	Group Comparison	Site of Higher Expression	L1_Subsystem	L3_Subsystem
Pyrophosphate-energized proton pump (EC 3.6.1.1)	-1.3023	0.18338	1.2307e-12	0.00000000021661*	BC_NC	BC	Phosphorus Metabolism	Phosphate_metabolism
Nitrous-oxide reductase (EC 1.7.99.6)	-1.4448	0.21092	7.3856e-12	0.00000000064994*	BC_NC	BC	Nitrogen Metabolism	Denitrification
Adenylylsulfate reductase alpha-subunit (EC 1.8.99.2)	-2.2073	0.35204	3.6099e-10	0.000000021178*	BC_NC	BC	Sulfur Metabolism	Inorganic_Sulfur_Assimilation
Alkyl hydroperoxide reductase protein C (EC 1.6.4.-)	-1.6561	0.26903	7.4662e-10	0.000000032851*	BC_NC	BC	Sulfur Metabolism	Thioredoxin-disulfide_reductase
Ammonium transporter	1.8174	0.33187	4.3398e-08	0.0000015276*	BC_NC	NC	Nitrogen Metabolism	Ammonia_assimilation
Protein similar to glutamate synthase [NADPH] small chain, clustered with sulfite reductase	-1.9009	0.38311	6.9876e-07	0.000019813*	BC_NC	BC	Sulfur Metabolism	Sulfate_reduction-associated_complexes
Sulfate adenylyltransferase, dissimilatory-type (EC 2.7.7.4)	-1.5872	0.32154	7.9654e-07	0.000019813*	BC_NC	BC	Sulfur Metabolism	Inorganic_Sulfur_Assimilation
Sulfide dehydrogenase [flavocytochrome C] flavoprotein chain precursor (EC 1.8.2.-)	-1.3808	0.2811	9.0059e-07	0.000019813*	BC_NC	BC	Sulfur Metabolism	Sulfur_oxidation
Sulfite reduction-associated complex DsrMKJOP protein DsrK (=HmeD)	-1.4321	0.30284	2.2566e-06	0.00004413*	BC_NC	BC	Sulfur Metabolism	Sulfate_reduction-associated_complexes
Hydroxylamine reductase (EC 1.7.-.-)	-0.9725	0.2085	3.0978e-06	0.000054521*	BC_NC	BC	Nitrogen Metabolism	Nitrosative_stress
Respiratory nitrate reductase beta chain (EC 1.7.99.4)	-1.0334	0.24083	1.7784e-05	0.00028454*	BC_NC	BC	Nitrogen Metabolism	Nitrate_and_nitrite_ammonification/DNRA
Glutamate-ammonia-ligase adenylyltransferase (EC 2.7.7.42)	2.4305	0.57364	2.2652e-05	0.00033223*	BC_NC	NC	Nitrogen Metabolism	Ammonia_assimilation
Nitrite reductase [NAD(P)H] large subunit (EC 1.7.1.4)	2.566	0.6686	0.00012414	0.0016807*	BC_NC	NC	Nitrogen Metabolism	Nitrate_and_nitrite_ammonification/DNRA
Phosphate regulon sensor protein PhoR (SphS) (EC 2.7.13.3)	2.8621	0.76026	0.0001668	0.0020969*	BC_NC	NC	Phosphorus Metabolism	High_affinity_phosphate_transporter_and_control_of_PHO_regulon
Nitrogen regulation protein NR(I)	2.0948	0.57236	0.00025232	0.0029606*	BC_NC	NC	Nitrogen Metabolism	Ammonia_assimilation
Putative glutathione transporter, permease component	4.3339	1.1989	0.00030045	0.0033049*	BC_NC	NC	Sulfur Metabolism	Utilization_of_glutathione_as_a_sulphur_source
Inorganic pyrophosphatase (EC 3.6.1.1)	-0.96943	0.27329	0.00038923	0.0040297*	BC_NC	BC	Phosphorus Metabolism	Phosphate_metabolism
Phosphate transport system permease protein PstC (TC 3.A.1.7.1)	1.8325	0.53408	0.00060093	0.0055956*	BC_NC	NC	Phosphorus Metabolism	High_affinity_phosphate_transporter_and_control_of_PHO_regulon
Phosphate transport system permease protein PstA (TC 3.A.1.7.1)	1.4571	0.42483	0.00060407	0.0055956*	BC_NC	NC	Phosphorus Metabolism	High_affinity_phosphate_transporter_and_control_of_PHO_regulon
Exopolyphosphatase (EC 3.6.1.11)	2.73	0.84965	0.0013131	0.011555*	BC_NC	NC	Phosphorus Metabolism	Phosphate_metabolism
Periplasmic nitrate reductase precursor (EC 1.7.99.4)	-0.68227	0.21378	0.0014153	0.011604*	BC_NC	BC	Nitrogen Metabolism	Nitrate_and_nitrite_ammonification/DNRA
NAD(P) transhydrogenase alpha subunit (EC 1.6.1.2)	-0.78532	0.24661	0.0014505	0.011604*	BC_NC	BC	Phosphorus Metabolism	Phosphate_metabolism
Copper-containing nitrite reductase (EC 1.7.2.1)	-0.9889	0.31417	0.0016457	0.012593*	BC_NC	BC	Nitrogen Metabolism	Denitrification
Sulfur oxidation protein SoxY	-1.517	0.48612	0.0018046	0.013234*	BC_NC	BC	Sulfur Metabolism	Sulfur_oxidation
Nitrate ABC transporter, permease protein	3.7852	1.2316	0.0021159	0.014896*	BC_NC	NC	Nitrogen Metabolism	Nitrate_and_nitrite_ammonification/DNRA
Cytochrome c551 NirM	-1.4864	0.51375	0.003813	0.025115*	BC_NC	BC	Nitrogen Metabolism	Dissimilatory_nitrite_reductase
Putative sulfate permease	3.5616	1.2324	0.0038529	0.025115*	BC_NC	NC	Sulfur Metabolism	Inorganic_Sulfur_Assimilation
Nitrogenase FeMo-cofactor scaffold and assembly protein NifE	3.5485	1.2415	0.0042608	0.02631*	BC_NC	NC	Nitrogen Metabolism	Nitrogen_fixation
ABC-type nitrate/sulfonate/bicarbonate transport system, ATPase component	3.4269	1.2013	0.0043351	0.02631*	BC_NC	NC	Sulfur Metabolism	Alkanesulfonate_assimilation
Nitrogenase (molybdenum-iron)-specific transcriptional regulator NifA	1.5207	0.53722	0.0046445	0.027248*	BC_NC	NC	Nitrogen Metabolism	Nitrogen_fixation
Taurine transport ATP-binding protein TauB	3.3688	1.2296	0.0061506	0.033879*	BC_NC	NC	Sulfur Metabolism	Taurine_Utilization
Sulfate adenylyltransferase subunit 1 (EC 2.7.7.4)	1.4908	0.54442	0.0061749	0.033879*	BC_NC	NC	Sulfur Metabolism	Inorganic_Sulfur_Assimilation
Phosphate transport ATP-binding protein PstB (TC 3.A.1.7.1)	0.79552	0.29166	0.0063801	0.033879*	BC_NC	NC	Phosphorus Metabolism	High_affinity_phosphate_transporter_and_control_of_PHO_regulon
Alkyl hydroperoxide reductase protein F (EC 1.6.4.-)	-1.208	0.44425	0.0065448	0.033879*	BC_NC	BC	Sulfur Metabolism	Thioredoxin-disulfide_reductase
2-aminoethylphosphonate:pyruvate aminotransferase (EC 2.6.1.37)	3.3421	1.2429	0.0071665	0.036037*	BC_NC	NC	Phosphorus Metabolism	Phosphonate_metabolism
Nitrogenase FeMo-cofactor synthesis FeS core scaffold and assembly protein NifB	3.3495	1.2688	0.0082949	0.040553*	BC_NC	NC	Nitrogen Metabolism	Nitrogen_fixation
Sulfur oxidation protein SoxZ	-1.257	0.49572	0.011223	0.052217	BC_NC	ns	Sulfur Metabolism	Sulfur_oxidation
ABC-type probable sulfate transporter, ATPase component	3.1119	1.228	0.011274	0.052217	BC_NC	ns	Sulfur Metabolism	Inorganic_Sulfur_Assimilation
Putative glutathione transporter, ATP-binding component	3.0096	1.2104	0.012906	0.058243	BC_NC	ns	Sulfur Metabolism	Utilization_of_glutathione_as_a_sulphur_source
Nitric oxide-dependent regulator DnrN or NorA	-1.4418	0.58466	0.013663	0.059952	BC_NC	ns	Nitrogen Metabolism	Nitrosative_stress
Nitrate ABC transporter, ATP-binding protein	2.1125	0.86249	0.014314	0.059952	BC_NC	ns	Nitrogen Metabolism	Nitrate_and_nitrite_ammonification/DNRA
4Fe-4S ferredoxin, iron-sulfur binding	-0.65849	0.26969	0.014619	0.059952	BC_NC	ns	Sulfur Metabolism	Inorganic_Sulfur_Assimilation
Nitrate ABC transporter, nitrate-binding protein	1.7609	0.72139	0.014647	0.059952	BC_NC	ns	Nitrogen Metabolism	Nitrate_and_nitrite_ammonification/DNRA
Nitrogenase FeMo-cofactor scaffold and assembly protein NifN	2.9793	1.2332	0.015694	0.062778	BC_NC	ns	Nitrogen Metabolism	Nitrogen_fixation
Sulfate and thiosulfate import ATP-binding protein CysA (EC 3.6.3.25)	1.3481	0.57308	0.018655	0.072961	BC_NC	ns	Sulfur Metabolism	Inorganic_Sulfur_Assimilation
Sulfite reduction-associated complex DsrMKJOP protein DsrP (= HmeB)	-1.3693	0.59368	0.021089	0.080688	BC_NC	ns	Sulfur Metabolism	Sulfate_reduction-associated_complexes
Nitrite reductase probable [NAD(P)H] subunit (EC 1.7.1.4)	2.7448	1.2094	0.023228	0.08652	BC_NC	ns	Nitrogen Metabolism	Nitrate_and_nitrite_ammonification/DNRA
Cyanate ABC transporter, substrate binding protein	2.7902	1.2362	0.024	0.08652	BC_NC	ns	Nitrogen Metabolism	Cyanate_hydrolysis
Sulfite reduction-associated complex DsrMKJOP protein DsrM (= HmeC)	-1.4698	0.65303	0.024406	0.08652	BC_NC	ns	Sulfur Metabolism	Sulfate_reduction-associated_complexes
Functional role page for Anaerobic nitric oxide reductase transcription regulator NorR	2.7238	1.2124	0.024668	0.08652	BC_NC	ns	Nitrogen Metabolism	Nitrosative_stress
Nitric-oxide reductase (EC 1.7.99.7), quinol-dependent	1.3068	0.58331	0.025071	0.08652	BC_NC	ns	Nitrogen Metabolism	Denitrification
Nitrite reductase [NAD(P)H] small subunit (EC 1.7.1.4)	2.7405	1.2696	0.030885	0.10453	BC_NC	ns	Nitrogen Metabolism	Nitrate_and_nitrite_ammonification/DNRA
Metal-dependent hydrolases of the beta-lactamase superfamily I; PhnP protein	2.7314	1.2738	0.032018	0.10632	BC_NC	ns	Phosphorus Metabolism	Alkylphosphonate_utilization
Nitrous oxide reductase maturation protein NosR	2.5478	1.2592	0.043034	0.14026	BC_NC	ns	Nitrogen Metabolism	Denitrification
putative cytochrome P450 hydroxylase	0.83183	0.43161	0.053944	0.17001	BC_NC	ns	Nitrogen Metabolism	Nitric_oxide_synthase
Nitric oxide reductase activation protein NorD	2.4063	1.2493	0.054093	0.17001	BC_NC	ns	Nitrogen Metabolism	Denitrification
Ureidoglycolate dehydrogenase (EC 1.1.1.154)	2.3708	1.2425	0.056385	0.17257	BC_NC	ns	Nitrogen Metabolism	Allantoin_Utilization
PhnB protein	1.2032	0.63185	0.056871	0.17257	BC_NC	ns	Phosphorus Metabolism	Alkylphosphonate_utilization
Nitrogenase (molybdenum-iron) alpha chain (EC 1.18.6.1)	2.4111	1.2745	0.058523	0.17413	BC_NC	ns	Nitrogen Metabolism	Nitrogen_fixation
NnrS protein involved in response to NO	1.6777	0.88978	0.059361	0.17413	BC_NC	ns	Nitrogen Metabolism	Denitrification
Nitrogenase (molybdenum-iron) reductase and maturation protein NifH	2.3976	1.2975	0.06462	0.18644	BC_NC	ns	Nitrogen Metabolism	Nitrogen_fixation
Nitrite transporter from formate/nitrite family	2.315	1.2665	0.067577	0.18791	BC_NC	ns	Nitrogen Metabolism	Nitrate_and_nitrite_ammonification/DNRA
Glutamine amidotransferase, class-II	2.2663	1.2415	0.067943	0.18791	BC_NC	ns	Nitrogen Metabolism	Ammonia_assimilation
Cystathionine beta-lyase (EC 4.4.1.8)	1.5929	0.87557	0.068868	0.18791	BC_NC	ns	Sulfur Metabolism	L-Cystine_Uptake_and_Metabolism
Sulfite reductase [NADPH] flavoprotein alpha-component (EC 1.8.1.2)	2.2112	1.2208	0.070101	0.18791	BC_NC	ns	Sulfur Metabolism	Inorganic_Sulfur_Assimilation
Alkanesulfonates transport system permease protein	2.3383	1.2927	0.070468	0.18791	BC_NC	ns	Sulfur Metabolism	Alkanesulfonates_Utilization
Phosphoadenylyl-sulfate reductase [thioredoxin] (EC 1.8.4.8)	1.2515	0.70237	0.074784	0.19645	BC_NC	ns	Sulfur Metabolism	Inorganic_Sulfur_Assimilation
Respiratory nitrate reductase alpha chain (EC 1.7.99.4)	-0.39256	0.22742	0.084321	0.21824	BC_NC	ns	Nitrogen Metabolism	Nitrate_and_nitrite_ammonification/DNRA
Nitrogen regulatory protein P-II	-0.53442	0.31265	0.087397	0.22293	BC_NC	ns	Nitrogen Metabolism	Ammonia_assimilation
Allantoinase (EC 3.5.2.5)	1.8325	1.079	0.089448	0.2249	BC_NC	ns	Nitrogen Metabolism	Allantoin_Utilization
Adenylylsulfate kinase (EC 2.7.1.25)	-0.43813	0.26617	0.099756	0.24728	BC_NC	ns	Sulfur Metabolism	Inorganic_Sulfur_Assimilation
Oxidoreductase probably involved in sulfite reduction	2.1161	1.2941	0.10201	0.24937	BC_NC	ns	Sulfur Metabolism	Inorganic_Sulfur_Assimilation
Lipocalin-related protein and Bos/Can/Equ allergen	0.95308	0.59472	0.10903	0.26286	BC_NC	ns	Sulfur Metabolism	Sulfur_oxidation
Polyferredoxin NapH (periplasmic nitrate reductase)	1.721	1.0804	0.11118	0.26444	BC_NC	ns	Nitrogen Metabolism	Nitrate_and_nitrite_ammonification/DNRA
Cyanate ABC transporter, permease protein	2.084	1.3309	0.11738	0.26894	BC_NC	ns	Nitrogen Metabolism	Cyanate_hydrolysis
Phosphoenolpyruvate phosphomutase (EC 5.4.2.9)	-1.0993	0.70297	0.11786	0.26894	BC_NC	ns	Phosphorus Metabolism	Phosphoenolpyruvate_phosphomutase
Cytochrome c55X precursor NirC	2.0142	1.2906	0.1186	0.26894	BC_NC	ns	Nitrogen Metabolism	Dissimilatory_nitrite_reductase
transcriptional regulator SoxR	-1.3545	0.87192	0.12032	0.26894	BC_NC	ns	Sulfur Metabolism	Sulfur_oxidation
Nitrous oxide reductase maturation protein NosF (ATPase)	1.3546	0.87541	0.12176	0.26894	BC_NC	ns	Nitrogen Metabolism	Denitrification
ABC-type probable sulfate transporter, permease protein	2.0136	1.303	0.12224	0.26894	BC_NC	ns	Sulfur Metabolism	Inorganic_Sulfur_Assimilation
Probable low-affinity inorganic phosphate transporter	-0.38216	0.24921	0.12516	0.27195	BC_NC	ns	Phosphorus Metabolism	Phosphate_metabolism
ABC-type probable sulfate transporter, periplasmic binding protein	2.0246	1.3264	0.12692	0.27241	BC_NC	ns	Sulfur Metabolism	Inorganic_Sulfur_Assimilation
Allantoicase (EC 3.5.3.4)	1.9703	1.3015	0.13007	0.2758	BC_NC	ns	Nitrogen Metabolism	Allantoin_Utilization
Nitric-oxide reductase subunit B (EC 1.7.99.7)	-0.59303	0.40937	0.14744	0.30892	BC_NC	ns	Nitrogen Metabolism	Denitrification
NnrU family protein, required for expression of nitric oxide and nitrite reductases (Nir and Nor)	1.813	1.2606	0.15038	0.31138	BC_NC	ns	Nitrogen Metabolism	Denitrification
Alkanesulfonates ABC transporter ATP-binding protein	1.5262	1.0665	0.15243	0.31195	BC_NC	ns	Sulfur Metabolism	Alkanesulfonates_Utilization
Nitrogen regulation protein NR(II) (EC 2.7.3.-)	1.7347	1.2265	0.15727	0.31815	BC_NC	ns	Nitrogen Metabolism	Ammonia_assimilation
Cytochrome c-type biogenesis protein CcdA (DsbD analog)	1.4972	1.0642	0.15947	0.31891	BC_NC	ns	Sulfur Metabolism	Sulfur_oxidation
Anaerobic nitric oxide reductase flavorubredoxin	-1.0587	0.75854	0.16278	0.31891	BC_NC	ns	Nitrogen Metabolism	Nitrosative_stress
Alkaline phosphatase synthesis transcriptional regulatory protein PhoP	-0.90773	0.6508	0.16308	0.31891	BC_NC	ns	Phosphorus Metabolism	High_affinity_phosphate_transporter_and_control_of_PHO_regulon
Ferredoxin--nitrite reductase (EC 1.7.7.1)	1.8514	1.3402	0.16715	0.32246	BC_NC	ns	Nitrogen Metabolism	Nitrate_and_nitrite_ammonification/DNRA
Sulfite oxidase	0.74833	0.54751	0.17169	0.32246	BC_NC	ns	Sulfur Metabolism	Sulfur_oxidation
Phosphonoacetate hydrolase (EC 3.11.1.2)	1.6677	1.2252	0.17345	0.32246	BC_NC	ns	Phosphorus Metabolism	Phosphonate_metabolism
Soluble pyridine nucleotide transhydrogenase (EC 1.6.1.1)	1.0354	0.76271	0.1746	0.32246	BC_NC	ns	Phosphorus Metabolism	Phosphate_metabolism
ABC-type nitrate/sulfonate/bicarbonate transport systems, periplasmic components	1.4552	1.0739	0.17538	0.32246	BC_NC	ns	Sulfur Metabolism	Alkanesulfonate_assimilation
Sialidase (EC 3.2.1.18)	1.7092	1.268	0.17767	0.32246	BC_NC	ns	Sulfur Metabolism	Galactosylceramide_and_Sulfatide_metabolism
Sulfur oxidation protein SoxB	0.75539	0.56046	0.17772	0.32246	BC_NC	ns	Sulfur Metabolism	Sulfur_oxidation
Phosphate transport regulator (distant homolog of PhoU)	0.94932	0.71569	0.18469	0.33169	BC_NC	ns	Phosphorus Metabolism	Phosphate_metabolism
Allantoate amidohydrolase (EC 3.5.3.9)	1.7153	1.3014	0.18749	0.33332	BC_NC	ns	Nitrogen Metabolism	Allantoin_Utilization
secreted alkaline phosphatase	1.708	1.3015	0.18941	0.33335	BC_NC	ns	Phosphorus Metabolism	Phosphate_metabolism
ammonium/methylammonium permease	1.6324	1.3045	0.2108	0.36733	BC_NC	ns	Nitrogen Metabolism	Ammonia_assimilation
Heme d1 biosynthesis protein NirJ	1.0879	0.87914	0.21592	0.372	BC_NC	ns	Nitrogen Metabolism	Dissimilatory_nitrite_reductase
Response regulator NasT	1.5378	1.2567	0.22106	0.372	BC_NC	ns	Nitrogen Metabolism	Nitrate_and_nitrite_ammonification/DNRA
Glyoxylate carboligase (EC 4.1.1.47)	0.92818	0.76062	0.22235	0.372	BC_NC	ns	Nitrogen Metabolism	Allantoin_Utilization
Alkaline phosphatase (EC 3.1.3.1)	0.47306	0.38913	0.2241	0.372	BC_NC	ns	Phosphorus Metabolism	P_uptake_(cyanobacteria)
Sodium-dependent phosphate transporter	1.0634	0.87759	0.22561	0.372	BC_NC	ns	Phosphorus Metabolism	Phosphate_metabolism
Amidase clustered with urea ABC transporter and nitrile hydratase functions	1.69	1.3963	0.22616	0.372	BC_NC	ns	Nitrogen Metabolism	Amidase_clustered_with_urea_and_nitrile_hydratase_functions
Iron-sulfur cluster assembly scaffold protein NifU	1.0598	0.88908	0.23324	0.37543	BC_NC	ns	Nitrogen Metabolism	Nitrogen_fixation
RecA/RadA recombinase	1.657	1.3915	0.23375	0.37543	BC_NC	ns	Phosphorus Metabolism	Phosphate-binding_DING_proteins
Adenylyl-sulfate reductase [thioredoxin] (EC 1.8.4.10)	1.5208	1.2797	0.23465	0.37543	BC_NC	ns	Sulfur Metabolism	Inorganic_Sulfur_Assimilation
Sulfur oxidation protein SoxX	1.4569	1.2321	0.23701	0.3758	BC_NC	ns	Sulfur Metabolism	Sulfur_oxidation
Nitric oxide reductase activation protein NorQ	1.4341	1.235	0.24555	0.38587	BC_NC	ns	Nitrogen Metabolism	Denitrification
Assimilatory nitrate reductase large subunit (EC:1.7.99.4)	0.35549	0.31364	0.25703	0.40033	BC_NC	ns	Nitrogen Metabolism	Nitrate_and_nitrite_ammonification/DNRA
Nitric oxide reductase activation protein NorE	1.4276	1.3164	0.27816	0.42943	BC_NC	ns	Nitrogen Metabolism	Denitrification
Nitrogenase (molybdenum-iron) beta chain (EC 1.18.6.1)	0.83504	0.78638	0.28829	0.4412	BC_NC	ns	Nitrogen Metabolism	Nitrogen_fixation
Phosphonopyruvate decarboxylase (EC 4.1.1.82)	1.3834	1.3733	0.31376	0.47605	BC_NC	ns	Phosphorus Metabolism	Phosphoenolpyruvate_phosphomutase
ABC-type nitrate/sulfonate/bicarbonate transport system, permease component	0.71426	0.71583	0.31837	0.47892	BC_NC	ns	Sulfur Metabolism	Alkanesulfonate_assimilation
NAD(P) transhydrogenase subunit beta (EC 1.6.1.2)	-0.27058	0.27677	0.32826	0.47966	BC_NC	ns	Phosphorus Metabolism	Phosphate_metabolism
Nitrous oxide reductase maturation protein, outer-membrane lipoprotein NosL	1.4523	1.4856	0.32829	0.47966	BC_NC	ns	Nitrogen Metabolism	Denitrification
Taurine transport system permease protein TauC	1.3092	1.3449	0.33032	0.47966	BC_NC	ns	Sulfur Metabolism	Taurine_Utilization
Ferredoxin-type protein NapG (periplasmic nitrate reductase)	1.299	1.3345	0.33035	0.47966	BC_NC	ns	Nitrogen Metabolism	Nitrate_and_nitrite_ammonification/DNRA
Respiratory nitrate reductase delta chain (EC 1.7.99.4)	1.0653	1.0992	0.33249	0.47966	BC_NC	ns	Nitrogen Metabolism	Nitrate_and_nitrite_ammonification/DNRA
Alkanesulfonates-binding protein	1.0169	1.081	0.34686	0.49255	BC_NC	ns	Sulfur Metabolism	Alkanesulfonates_Utilization
Putative glutathione transporter,solute-binding component	1.0289	1.0941	0.34702	0.49255	BC_NC	ns	Sulfur Metabolism	Utilization_of_glutathione_as_a_sulphur_source
4Fe-4S ferredoxin, nitrogenase-associated	1.32	1.4246	0.35416	0.49369	BC_NC	ns	Nitrogen Metabolism	Nitrogen_fixation
Respiratory nitrate reductase gamma chain (EC 1.7.99.4)	0.70648	0.77261	0.3605	0.49369	BC_NC	ns	Nitrogen Metabolism	Nitrate_and_nitrite_ammonification/DNRA
Cyanate ABC transporter, ATP-binding protein	1.1389	1.2458	0.36062	0.49369	BC_NC	ns	Nitrogen Metabolism	Cyanate_hydrolysis
PhnI protein	1.2312	1.3483	0.36114	0.49369	BC_NC	ns	Phosphorus Metabolism	Alkylphosphonate_utilization
Ferredoxin 3 fused to uncharacterized domain	-0.58448	0.64464	0.36457	0.49369	BC_NC	ns	Nitrogen Metabolism	Nitrosative_stress
Ferredoxin--NADP(+) reductase, actinobacterial (eukaryote-like) type (EC 1.18.1.2)	1.2288	1.3555	0.36465	0.49369	BC_NC	ns	Sulfur Metabolism	Inorganic_Sulfur_Assimilation
Sulfite reduction-associated complex DsrMKJOP iron-sulfur protein DsrO (=HmeA)	0.64495	0.77232	0.40367	0.53914	BC_NC	ns	Sulfur Metabolism	Sulfate_reduction-associated_complexes
Cyanate hydratase (EC 4.2.1.104)	1.1071	1.3276	0.40435	0.53914	BC_NC	ns	Nitrogen Metabolism	Cyanate_hydrolysis
Metal-dependent hydrolase involved in phosphonate metabolism	1.1485	1.3898	0.40859	0.54069	BC_NC	ns	Phosphorus Metabolism	Alkylphosphonate_utilization
sulfonate monooxygenase	0.97684	1.2528	0.43554	0.57205	BC_NC	ns	Sulfur Metabolism	Alkanesulfonate_assimilation
Sulfate-binding protein Sbp	0.61426	0.79808	0.4415	0.57558	BC_NC	ns	Sulfur Metabolism	Inorganic_Sulfur_Assimilation
sulfur oxidation protein SoxA	-0.3625	0.47591	0.44624	0.57748	BC_NC	ns	Sulfur Metabolism	Sulfur_oxidation
Nitrate/nitrite sensor protein (EC 2.7.3.-)	0.44299	0.64299	0.49085	0.63058	BC_NC	ns	Nitrogen Metabolism	Nitrate_and_nitrite_ammonification/DNRA
Blr3520 protein homolog, hypothetical protein	-0.9462	1.3993	0.49891	0.63425	BC_NC	ns	Sulfur Metabolism	Sulfur_oxidation
Ferredoxin--sulfite reductase (EC 1.8.7.1)	0.90605	1.3462	0.50091	0.63425	BC_NC	ns	Sulfur Metabolism	Inorganic_Sulfur_Assimilation
Nitric-oxide reductase subunit C (EC 1.7.99.7)	-0.4311	0.66476	0.51666	0.64952	BC_NC	ns	Nitrogen Metabolism	Denitrification
Nitrite reductase accessory protein NirV	0.79094	1.265	0.5318	0.66381	BC_NC	ns	Nitrogen Metabolism	Denitrification
Phosphate starvation-inducible protein PhoH, predicted ATPase	0.27984	0.45713	0.54043	0.66983	BC_NC	ns	Phosphorus Metabolism	Phosphate_metabolism
Ammonium transporter family	0.80561	1.3629	0.55446	0.68241	BC_NC	ns	Nitrogen Metabolism	Ammonia_assimilation
Alkanesulfonate monooxygenase (EC 1.14.14.5)	-0.56856	0.97897	0.56139	0.68615	BC_NC	ns	Sulfur Metabolism	Alkanesulfonate_assimilation
Ferredoxin--NADP(+) reductase (EC 1.18.1.2)	0.73518	1.2849	0.56719	0.68846	BC_NC	ns	Sulfur Metabolism	Inorganic_Sulfur_Assimilation
Sulfite dehydrogenase cytochrome subunit SoxD	-0.33049	0.5889	0.57466	0.69274	BC_NC	ns	Sulfur Metabolism	Sulfur_oxidation
Manganese-dependent inorganic pyrophosphatase (EC 3.6.1.1)	-0.24793	0.456	0.58665	0.70238	BC_NC	ns	Phosphorus Metabolism	Phosphate_metabolism
Heme d1 biosynthesis protein NirF	0.54101	1.0351	0.60122	0.70978	BC_NC	ns	Nitrogen Metabolism	Dissimilatory_nitrite_reductase
Cystathionine gamma-synthase (EC 2.5.1.48)	0.24562	0.47275	0.60337	0.70978	BC_NC	ns	Sulfur Metabolism	L-Cystine_Uptake_and_Metabolism
Phosphate transport system regulatory protein PhoU	-0.20105	0.38863	0.60493	0.70978	BC_NC	ns	Phosphorus Metabolism	Phosphate_metabolism
Predicted ATPase related to phosphate starvation-inducible protein PhoH	0.16656	0.34394	0.6282	0.7322	BC_NC	ns	Phosphorus Metabolism	Phosphate_metabolism
Nitric oxide -responding transcriptional regulator Dnr (Crp/Fnr family)	0.36991	0.81771	0.651	0.75379	BC_NC	ns	Nitrogen Metabolism	Denitrification
response regulator in two-component regulatory system with PhoQ	-0.56132	1.2665	0.65762	0.75648	BC_NC	ns	Phosphorus Metabolism	Phosphate_metabolism
Nitrous oxide reductase maturation protein NosD	0.33982	0.79492	0.66902	0.76324	BC_NC	ns	Nitrogen Metabolism	Denitrification
Protein RcsF	0.58711	1.3885	0.67241	0.76324	BC_NC	ns	Phosphorus Metabolism	Alkylphosphonate_utilization
Nitrite reductase associated c-type cytochorome NirN	0.3002	0.72365	0.67826	0.76324	BC_NC	ns	Nitrogen Metabolism	Dissimilatory_nitrite_reductase
Phosphate starvation-inducible protein PhoH	-0.27898	0.67828	0.68085	0.76324	BC_NC	ns	Phosphorus Metabolism	P_uptake_(cyanobacteria)
Alkylphosphonate utilization operon protein PhnA	0.46583	1.1632	0.68881	0.76728	BC_NC	ns	Phosphorus Metabolism	Alkylphosphonate_utilization
Nitrate/nitrite transporter	0.10625	0.27653	0.70081	0.77574	BC_NC	ns	Nitrogen Metabolism	Nitrate_and_nitrite_ammonification/DNRA
Putative gluthatione transporter,solute-binding component	-0.26696	0.72903	0.71423	0.78565	BC_NC	ns	Sulfur Metabolism	Utilization_of_glutathione_as_a_sulphur_source
Alpha-galactosidase precursor (EC 3.2.1.22)	-0.19082	0.54444	0.72597	0.79361	BC_NC	ns	Sulfur Metabolism	Galactosylceramide_and_Sulfatide_metabolism
SoxH protein, homolog	-0.32292	0.9468	0.73306	0.79641	BC_NC	ns	Sulfur Metabolism	Sulfur_oxidation
Sulfur oxidation molybdopterin C protein	0.17171	0.51732	0.73995	0.79896	BC_NC	ns	Sulfur Metabolism	Sulfur_oxidation
Alkylhydroperoxidase protein D	-0.34688	1.2507	0.78152	0.83547	BC_NC	ns	Sulfur Metabolism	Thioredoxin-disulfide_reductase
Putative arylsulfatase regulatory protein	0.2034	0.73944	0.78326	0.83547	BC_NC	ns	Sulfur Metabolism	Alkanesulfonate_assimilation
PhoQ	-0.2825	1.1897	0.81231	0.86124	BC_NC	ns	Phosphorus Metabolism	Phosphate_metabolism
Nitrogenase (iron-iron) transcriptional regulator	0.20491	0.9235	0.8244	0.86883	BC_NC	ns	Nitrogen Metabolism	Nitrogen_fixation
Cytochrome c nitrite reductase, small subunit NrfH	0.21673	1.0241	0.8324	0.87101	BC_NC	ns	Nitrogen Metabolism	Nitrate_and_nitrite_ammonification/DNRA
Taurine-binding periplasmic protein TauA	0.29097	1.45	0.84096	0.87101	BC_NC	ns	Sulfur Metabolism	Taurine_Utilization
Nitrate/nitrite response regulator protein	-0.12346	0.61662	0.84131	0.87101	BC_NC	ns	Nitrogen Metabolism	Nitrate_and_nitrite_ammonification/DNRA
Thiol peroxidase, Bcp-type (EC 1.11.1.15)	-0.064419	0.38492	0.86709	0.88561	BC_NC	ns	Sulfur Metabolism	Thioredoxin-disulfide_reductase
3'(2'),5'-bisphosphate nucleotidase (EC 3.1.3.7)	0.13785	0.83603	0.86903	0.88561	BC_NC	ns	Sulfur Metabolism	Inorganic_Sulfur_Assimilation
PhnJ protein	0.2535	1.5551	0.87051	0.88561	BC_NC	ns	Phosphorus Metabolism	Alkylphosphonate_utilization
Alkaline phosphatase like protein	0.11268	1.3075	0.93133	0.94203	BC_NC	ns	Phosphorus Metabolism	Phosphate_metabolism
Phosphate ABC transporter, periplasmic phosphate-binding protein PstS (TC 3.A.1.7.1)	-0.02074	0.27919	0.94078	0.94616	BC_NC	ns	Phosphorus Metabolism	P_uptake_(cyanobacteria)
Nitrous oxide reductase maturation transmembrane protein NosY	0.057451	0.90587	0.94943	0.94943	BC_NC	ns	Nitrogen Metabolism	Denitrification
Pyrophosphate-energized proton pump (EC 3.6.1.1)	-1.6134	0.21408	4.82e-14	0.0000000000084832*	BC_SR	BC	Phosphorus Metabolism	Phosphate_metabolism
Adenylylsulfate reductase alpha-subunit (EC 1.8.99.2)	-2.504	0.41748	2.0003e-09	0.00000017603*	BC_SR	BC	Sulfur Metabolism	Inorganic_Sulfur_Assimilation
Sulfate adenylyltransferase, dissimilatory-type (EC 2.7.7.4)	-1.9991	0.37844	1.2755e-07	0.0000074829*	BC_SR	BC	Sulfur Metabolism	Inorganic_Sulfur_Assimilation
Ammonium transporter	1.4826	0.34797	2.0384e-05	0.00089688*	BC_SR	NC	Nitrogen Metabolism	Ammonia_assimilation
Sulfite reduction-associated complex DsrMKJOP protein DsrK (=HmeD)	-1.3134	0.31412	2.8982e-05	0.0010202*	BC_SR	BC	Sulfur Metabolism	Sulfate_reduction-associated_complexes
Glutamate-ammonia-ligase adenylyltransferase (EC 2.7.7.42)	2.3984	0.58236	3.8156e-05	0.0011193*	BC_SR	NC	Nitrogen Metabolism	Ammonia_assimilation
Respiratory nitrate reductase beta chain (EC 1.7.99.4)	-1.014	0.25468	6.8513e-05	0.0017226*	BC_SR	BC	Nitrogen Metabolism	Nitrate_and_nitrite_ammonification/DNRA
Nitrogen regulation protein NR(I)	2.2187	0.57953	0.00012893	0.0027976*	BC_SR	NC	Nitrogen Metabolism	Ammonia_assimilation
Phosphate transport system permease protein PstC (TC 3.A.1.7.1)	2.0419	0.53838	0.00014898	0.0027976*	BC_SR	NC	Phosphorus Metabolism	High_affinity_phosphate_transporter_and_control_of_PHO_regulon
Probable low-affinity inorganic phosphate transporter	-0.9897	0.26206	0.00015895	0.0027976*	BC_SR	BC	Phosphorus Metabolism	Phosphate_metabolism
NAD(P) transhydrogenase alpha subunit (EC 1.6.1.2)	-0.88817	0.27047	0.0010243	0.015854*	BC_SR	BC	Phosphorus Metabolism	Phosphate_metabolism
Nitrite reductase [NAD(P)H] large subunit (EC 1.7.1.4)	2.2094	0.67595	0.001081	0.015854*	BC_SR	NC	Nitrogen Metabolism	Nitrate_and_nitrite_ammonification/DNRA
Exopolyphosphatase (EC 3.6.1.11)	2.7588	0.85287	0.0012178	0.016223*	BC_SR	NC	Phosphorus Metabolism	Phosphate_metabolism
Phosphate regulon sensor protein PhoR (SphS) (EC 2.7.13.3)	2.4906	0.77395	0.0012904	0.016223*	BC_SR	NC	Phosphorus Metabolism	High_affinity_phosphate_transporter_and_control_of_PHO_regulon
Manganese-dependent inorganic pyrophosphatase (EC 3.6.1.1)	-1.5114	0.501	0.0025558	0.029981*	BC_SR	BC	Phosphorus Metabolism	Phosphate_metabolism
putative cytochrome P450 hydroxylase	1.3483	0.454	0.00298	0.029981*	BC_SR	NC	Nitrogen Metabolism	Nitric_oxide_synthase
2-aminoethylphosphonate:pyruvate aminotransferase (EC 2.6.1.37)	3.733	1.2588	0.0030221	0.029981*	BC_SR	NC	Phosphorus Metabolism	Phosphonate_metabolism
ABC-type nitrate/sulfonate/bicarbonate transport system, ATPase component	3.5715	1.2066	0.0030764	0.029981*	BC_SR	NC	Sulfur Metabolism	Alkanesulfonate_assimilation
Phosphate transport system permease protein PstA (TC 3.A.1.7.1)	1.2703	0.43144	0.0032366	0.029981*	BC_SR	NC	Phosphorus Metabolism	High_affinity_phosphate_transporter_and_control_of_PHO_regulon
Putative glutathione transporter, permease component	3.4759	1.2082	0.004016	0.034211*	BC_SR	NC	Sulfur Metabolism	Utilization_of_glutathione_as_a_sulphur_source
Nitric-oxide reductase (EC 1.7.99.7), quinol-dependent	1.6986	0.59148	0.004082	0.034211*	BC_SR	NC	Nitrogen Metabolism	Denitrification
Sulfide dehydrogenase [flavocytochrome C] flavoprotein chain precursor (EC 1.8.2.-)	-0.82655	0.28944	0.0042943	0.034354*	BC_SR	BC	Sulfur Metabolism	Sulfur_oxidation
Inorganic pyrophosphatase (EC 3.6.1.1)	-0.79621	0.28101	0.0046057	0.035243*	BC_SR	BC	Phosphorus Metabolism	Phosphate_metabolism
Periplasmic nitrate reductase precursor (EC 1.7.99.4)	-0.65036	0.23082	0.0048383	0.035481*	BC_SR	BC	Nitrogen Metabolism	Nitrate_and_nitrite_ammonification/DNRA
Putative glutathione transporter, ATP-binding component	3.303	1.2174	0.0066623	0.046903*	BC_SR	NC	Sulfur Metabolism	Utilization_of_glutathione_as_a_sulphur_source
Nitrate ABC transporter, permease protein	3.2195	1.2515	0.010096	0.068343	BC_SR	ns	Nitrogen Metabolism	Nitrate_and_nitrite_ammonification/DNRA
Phosphoenolpyruvate phosphomutase (EC 5.4.2.9)	-1.8373	0.74691	0.013901	0.088508	BC_SR	ns	Phosphorus Metabolism	Phosphoenolpyruvate_phosphomutase
4Fe-4S ferredoxin, iron-sulfur binding	-0.70027	0.28522	0.014081	0.088508	BC_SR	ns	Sulfur Metabolism	Inorganic_Sulfur_Assimilation
Sulfate and thiosulfate import ATP-binding protein CysA (EC 3.6.3.25)	1.3996	0.57854	0.015555	0.094401	BC_SR	ns	Sulfur Metabolism	Inorganic_Sulfur_Assimilation
Putative sulfate permease	2.9842	1.2525	0.017189	0.10084	BC_SR	ns	Sulfur Metabolism	Inorganic_Sulfur_Assimilation
Taurine transport ATP-binding protein TauB	2.9386	1.2468	0.018426	0.10461	BC_SR	ns	Sulfur Metabolism	Taurine_Utilization
Protein similar to glutamate synthase [NADPH] small chain, clustered with sulfite reductase	-0.89001	0.38032	0.019274	0.10601	BC_SR	ns	Sulfur Metabolism	Sulfate_reduction-associated_complexes
Cyanate ABC transporter, substrate binding protein	2.8049	1.2485	0.02467	0.13157	BC_SR	ns	Nitrogen Metabolism	Cyanate_hydrolysis
NnrU family protein, required for expression of nitric oxide and nitrite reductases (Nir and Nor)	2.7823	1.2576	0.026939	0.13605	BC_SR	ns	Nitrogen Metabolism	Denitrification
Sulfate adenylyltransferase subunit 1 (EC 2.7.7.4)	1.2277	0.55534	0.027055	0.13605	BC_SR	ns	Sulfur Metabolism	Inorganic_Sulfur_Assimilation
Cystathionine beta-lyase (EC 4.4.1.8)	1.936	0.88188	0.028143	0.13759	BC_SR	ns	Sulfur Metabolism	L-Cystine_Uptake_and_Metabolism
Nitrite reductase probable [NAD(P)H] subunit (EC 1.7.1.4)	2.6571	1.2168	0.028985	0.13787	BC_SR	ns	Nitrogen Metabolism	Nitrate_and_nitrite_ammonification/DNRA
Phosphate starvation-inducible protein PhoH	-1.5352	0.72543	0.034318	0.15891	BC_SR	ns	Phosphorus Metabolism	P_uptake_(cyanobacteria)
Nitrogenase FeMo-cofactor scaffold and assembly protein NifE	2.6711	1.2684	0.035213	0.15891	BC_SR	ns	Nitrogen Metabolism	Nitrogen_fixation
Alkaline phosphatase (EC 3.1.3.1)	0.79647	0.3963	0.044459	0.18323	BC_SR	ns	Phosphorus Metabolism	P_uptake_(cyanobacteria)
Phosphonoacetate hydrolase (EC 3.11.1.2)	2.4458	1.2246	0.04581	0.18323	BC_SR	ns	Phosphorus Metabolism	Phosphonate_metabolism
Adenylylsulfate kinase (EC 2.7.1.25)	-0.55816	0.27953	0.045851	0.18323	BC_SR	ns	Sulfur Metabolism	Inorganic_Sulfur_Assimilation
Nitrous-oxide reductase (EC 1.7.99.6)	-0.43081	0.21628	0.046376	0.18323	BC_SR	ns	Nitrogen Metabolism	Denitrification
Functional role page for Anaerobic nitric oxide reductase transcription regulator NorR	2.4228	1.2225	0.047495	0.18323	BC_SR	ns	Nitrogen Metabolism	Nitrosative_stress
Nitrate ABC transporter, ATP-binding protein	1.7268	0.87192	0.047659	0.18323	BC_SR	ns	Nitrogen Metabolism	Nitrate_and_nitrite_ammonification/DNRA
Nitrogenase (molybdenum-iron)-specific transcriptional regulator NifA	1.0791	0.54543	0.04789	0.18323	BC_SR	ns	Nitrogen Metabolism	Nitrogen_fixation
Nitrogen regulation protein NR(II) (EC 2.7.3.-)	2.4135	1.2281	0.049389	0.18495	BC_SR	ns	Nitrogen Metabolism	Ammonia_assimilation
Sulfur oxidation protein SoxB	1.0999	0.57023	0.053755	0.19266	BC_SR	ns	Sulfur Metabolism	Sulfur_oxidation
Nitric oxide-dependent regulator DnrN or NorA	-1.1325	0.58728	0.053805	0.19266	BC_SR	ns	Nitrogen Metabolism	Nitrosative_stress
Sulfite reduction-associated complex DsrMKJOP protein DsrP (= HmeB)	-1.203	0.62622	0.054732	0.19266	BC_SR	ns	Sulfur Metabolism	Sulfate_reduction-associated_complexes
PhnI protein	2.5733	1.3581	0.058122	0.19812	BC_SR	ns	Phosphorus Metabolism	Alkylphosphonate_utilization
Ureidoglycolate dehydrogenase (EC 1.1.1.154)	2.3722	1.254	0.058536	0.19812	BC_SR	ns	Nitrogen Metabolism	Allantoin_Utilization
Sulfite reductase [NADPH] flavoprotein alpha-component (EC 1.8.1.2)	2.3051	1.2289	0.060697	0.19978	BC_SR	ns	Sulfur Metabolism	Inorganic_Sulfur_Assimilation
NnrS protein involved in response to NO	1.6924	0.90439	0.061295	0.19978	BC_SR	ns	Nitrogen Metabolism	Denitrification
Phosphate transport ATP-binding protein PstB (TC 3.A.1.7.1)	0.55908	0.30018	0.062535	0.20011	BC_SR	ns	Phosphorus Metabolism	High_affinity_phosphate_transporter_and_control_of_PHO_regulon
Copper-containing nitrite reductase (EC 1.7.2.1)	-0.59373	0.32186	0.065086	0.20456	BC_SR	ns	Nitrogen Metabolism	Denitrification
Taurine transport system permease protein TauC	2.4815	1.3583	0.067725	0.20912	BC_SR	ns	Sulfur Metabolism	Taurine_Utilization
ABC-type probable sulfate transporter, ATPase component	2.2653	1.2497	0.069878	0.21204	BC_SR	ns	Sulfur Metabolism	Inorganic_Sulfur_Assimilation
Sulfur oxidation protein SoxX	2.1934	1.2317	0.074932	0.22352	BC_SR	ns	Sulfur Metabolism	Sulfur_oxidation
Alkaline phosphatase synthesis transcriptional regulatory protein PhoP	-1.1593	0.67264	0.084787	0.24871	BC_SR	ns	Phosphorus Metabolism	High_affinity_phosphate_transporter_and_control_of_PHO_regulon
Sulfur oxidation protein SoxY	-0.83057	0.4873	0.0883	0.25477	BC_SR	ns	Sulfur Metabolism	Sulfur_oxidation
Alkanesulfonates transport system permease protein	2.2412	1.3247	0.090672	0.25739	BC_SR	ns	Sulfur Metabolism	Alkanesulfonates_Utilization
Nitrite reductase [NAD(P)H] small subunit (EC 1.7.1.4)	2.1892	1.3022	0.092747	0.25768	BC_SR	ns	Nitrogen Metabolism	Nitrate_and_nitrite_ammonification/DNRA
Metal-dependent hydrolases of the beta-lactamase superfamily I; PhnP protein	2.1922	1.3078	0.093701	0.25768	BC_SR	ns	Phosphorus Metabolism	Alkylphosphonate_utilization
Allantoinase (EC 3.5.2.5)	1.8184	1.095	0.09679	0.25913	BC_SR	ns	Nitrogen Metabolism	Allantoin_Utilization
Allantoicase (EC 3.5.3.4)	2.2018	1.3274	0.097175	0.25913	BC_SR	ns	Nitrogen Metabolism	Allantoin_Utilization
Glyoxylate carboligase (EC 4.1.1.47)	1.2571	0.76425	0.099997	0.26268	BC_SR	ns	Nitrogen Metabolism	Allantoin_Utilization
Nitrous oxide reductase maturation protein NosR	2.095	1.2855	0.10317	0.26702	BC_SR	ns	Nitrogen Metabolism	Denitrification
Nitric oxide reductase activation protein NorQ	2.001	1.237	0.10573	0.26969	BC_SR	ns	Nitrogen Metabolism	Denitrification
Alpha-galactosidase precursor (EC 3.2.1.22)	-0.90969	0.5669	0.10856	0.27296	BC_SR	ns	Sulfur Metabolism	Galactosylceramide_and_Sulfatide_metabolism
Sulfur oxidation protein SoxZ	-0.80197	0.5044	0.11185	0.27638	BC_SR	ns	Sulfur Metabolism	Sulfur_oxidation
Cytochrome c551 NirM	-0.81355	0.51342	0.11307	0.27638	BC_SR	ns	Nitrogen Metabolism	Dissimilatory_nitrite_reductase
Allantoate amidohydrolase (EC 3.5.3.9)	2.0294	1.3216	0.12464	0.30018	BC_SR	ns	Nitrogen Metabolism	Allantoin_Utilization
Oxidoreductase probably involved in sulfite reduction	2.0254	1.3245	0.12621	0.30018	BC_SR	ns	Sulfur Metabolism	Inorganic_Sulfur_Assimilation
PhnB protein	0.96692	0.64434	0.13345	0.31316	BC_SR	ns	Phosphorus Metabolism	Alkylphosphonate_utilization
Phosphate ABC transporter, periplasmic phosphate-binding protein PstS (TC 3.A.1.7.1)	0.41914	0.28492	0.14126	0.32388	BC_SR	ns	Phosphorus Metabolism	P_uptake_(cyanobacteria)
Alkanesulfonates ABC transporter ATP-binding protein	1.5784	1.0741	0.1417	0.32388	BC_SR	ns	Sulfur Metabolism	Alkanesulfonates_Utilization
Cytochrome c-type biogenesis protein CcdA (DsbD analog)	1.5395	1.0724	0.15112	0.341	BC_SR	ns	Sulfur Metabolism	Sulfur_oxidation
Nitrogenase (molybdenum-iron) reductase and maturation protein NifH	1.911	1.3384	0.15334	0.34162	BC_SR	ns	Nitrogen Metabolism	Nitrogen_fixation
Sodium-dependent phosphate transporter	1.2459	0.88429	0.15885	0.34853	BC_SR	ns	Phosphorus Metabolism	Phosphate_metabolism
Cystathionine gamma-synthase (EC 2.5.1.48)	0.668	0.47588	0.1604	0.34853	BC_SR	ns	Sulfur Metabolism	L-Cystine_Uptake_and_Metabolism
Cyanate hydratase (EC 4.2.1.104)	1.8543	1.334	0.16452	0.35312	BC_SR	ns	Nitrogen Metabolism	Cyanate_hydrolysis
Soluble pyridine nucleotide transhydrogenase (EC 1.6.1.1)	1.0577	0.77025	0.1697	0.35984	BC_SR	ns	Phosphorus Metabolism	Phosphate_metabolism
Sulfite oxidase	0.75537	0.55442	0.17305	0.36259	BC_SR	ns	Sulfur Metabolism	Sulfur_oxidation
secreted alkaline phosphatase	1.7889	1.3261	0.17734	0.36582	BC_SR	ns	Phosphorus Metabolism	Phosphate_metabolism
Nitrate ABC transporter, nitrate-binding protein	1.0016	0.75339	0.18367	0.36582	BC_SR	ns	Nitrogen Metabolism	Nitrate_and_nitrite_ammonification/DNRA
Heme d1 biosynthesis protein NirJ	1.175	0.88746	0.1855	0.36582	BC_SR	ns	Nitrogen Metabolism	Dissimilatory_nitrite_reductase
Phosphoadenylyl-sulfate reductase [thioredoxin] (EC 1.8.4.8)	0.9479	0.72134	0.18882	0.36582	BC_SR	ns	Sulfur Metabolism	Inorganic_Sulfur_Assimilation
Nitrogenase FeMo-cofactor scaffold and assembly protein NifN	1.6627	1.2666	0.18928	0.36582	BC_SR	ns	Nitrogen Metabolism	Nitrogen_fixation
Sulfite reduction-associated complex DsrMKJOP protein DsrM (= HmeC)	-0.86579	0.662	0.19093	0.36582	BC_SR	ns	Sulfur Metabolism	Sulfate_reduction-associated_complexes
Lipocalin-related protein and Bos/Can/Equ allergen	0.79099	0.60778	0.19311	0.36582	BC_SR	ns	Sulfur Metabolism	Sulfur_oxidation
Nitrogenase FeMo-cofactor synthesis FeS core scaffold and assembly protein NifB	1.7169	1.3194	0.19316	0.36582	BC_SR	ns	Nitrogen Metabolism	Nitrogen_fixation
Adenylyl-sulfate reductase [thioredoxin] (EC 1.8.4.10)	1.6968	1.3044	0.1933	0.36582	BC_SR	ns	Sulfur Metabolism	Inorganic_Sulfur_Assimilation
Nitrite transporter from formate/nitrite family	1.6262	1.2999	0.21093	0.39108	BC_SR	ns	Nitrogen Metabolism	Nitrate_and_nitrite_ammonification/DNRA
Nitrous oxide reductase maturation protein NosF (ATPase)	1.1024	0.88576	0.21327	0.39108	BC_SR	ns	Nitrogen Metabolism	Denitrification
Glutamine amidotransferase, class-II	1.5733	1.2662	0.21402	0.39108	BC_SR	ns	Nitrogen Metabolism	Ammonia_assimilation
Metal-dependent hydrolase involved in phosphonate metabolism	1.7637	1.4241	0.21554	0.39108	BC_SR	ns	Phosphorus Metabolism	Alkylphosphonate_utilization
Ferredoxin 3 fused to uncharacterized domain	0.80566	0.66136	0.22316	0.39831	BC_SR	ns	Nitrogen Metabolism	Nitrosative_stress
Cyanate ABC transporter, permease protein	1.6789	1.3809	0.22405	0.39831	BC_SR	ns	Nitrogen Metabolism	Cyanate_hydrolysis
Phosphonopyruvate decarboxylase (EC 4.1.1.82)	1.6631	1.4146	0.23972	0.42101	BC_SR	ns	Phosphorus Metabolism	Phosphoenolpyruvate_phosphomutase
ABC-type probable sulfate transporter, periplasmic binding protein	1.6096	1.3746	0.2416	0.42101	BC_SR	ns	Sulfur Metabolism	Inorganic_Sulfur_Assimilation
Taurine-binding periplasmic protein TauA	1.674	1.4514	0.24873	0.42919	BC_SR	ns	Sulfur Metabolism	Taurine_Utilization
RecA/RadA recombinase	1.6459	1.4507	0.25655	0.43618	BC_SR	ns	Phosphorus Metabolism	Phosphate-binding_DING_proteins
ABC-type probable sulfate transporter, permease protein	1.5175	1.3444	0.25901	0.43618	BC_SR	ns	Sulfur Metabolism	Inorganic_Sulfur_Assimilation
Nitrogen regulatory protein P-II	-0.3734	0.33165	0.26022	0.43618	BC_SR	ns	Nitrogen Metabolism	Ammonia_assimilation
ammonium/methylammonium permease	1.4831	1.3345	0.26642	0.44126	BC_SR	ns	Nitrogen Metabolism	Ammonia_assimilation
Nitric oxide -responding transcriptional regulator Dnr (Crp/Fnr family)	-0.9593	0.86653	0.26827	0.44126	BC_SR	ns	Nitrogen Metabolism	Denitrification
sulfonate monooxygenase	1.3742	1.2567	0.27418	0.44681	BC_SR	ns	Sulfur Metabolism	Alkanesulfonate_assimilation
Nitrogenase (molybdenum-iron) alpha chain (EC 1.18.6.1)	1.4011	1.316	0.28703	0.46346	BC_SR	ns	Nitrogen Metabolism	Nitrogen_fixation
Ferredoxin--sulfite reductase (EC 1.8.7.1)	1.4048	1.3586	0.30112	0.4818	BC_SR	ns	Sulfur Metabolism	Inorganic_Sulfur_Assimilation
NAD(P) transhydrogenase subunit beta (EC 1.6.1.2)	-0.29934	0.29564	0.31129	0.49358	BC_SR	ns	Phosphorus Metabolism	Phosphate_metabolism
Cyanate ABC transporter, ATP-binding protein	1.2514	1.2539	0.31828	0.50015	BC_SR	ns	Nitrogen Metabolism	Cyanate_hydrolysis
PhnJ protein	1.5488	1.5966	0.33202	0.51514	BC_SR	ns	Phosphorus Metabolism	Alkylphosphonate_utilization
Polyferredoxin NapH (periplasmic nitrate reductase)	1.0637	1.1003	0.33367	0.51514	BC_SR	ns	Nitrogen Metabolism	Nitrate_and_nitrite_ammonification/DNRA
Hydroxylamine reductase (EC 1.7.-.-)	-0.2116	0.22433	0.34555	0.52885	BC_SR	ns	Nitrogen Metabolism	Nitrosative_stress
Nitric oxide reductase activation protein NorD	1.1856	1.2845	0.35598	0.54011	BC_SR	ns	Nitrogen Metabolism	Denitrification
Nitrous oxide reductase maturation transmembrane protein NosY	0.81399	0.90662	0.36928	0.5555	BC_SR	ns	Nitrogen Metabolism	Denitrification
Respiratory nitrate reductase delta chain (EC 1.7.99.4)	0.97952	1.1191	0.38142	0.56533	BC_SR	ns	Nitrogen Metabolism	Nitrate_and_nitrite_ammonification/DNRA
Respiratory nitrate reductase alpha chain (EC 1.7.99.4)	-0.20651	0.23786	0.38529	0.56533	BC_SR	ns	Nitrogen Metabolism	Nitrate_and_nitrite_ammonification/DNRA
Nitrate/nitrite transporter	0.24456	0.28179	0.38545	0.56533	BC_SR	ns	Nitrogen Metabolism	Nitrate_and_nitrite_ammonification/DNRA
ABC-type nitrate/sulfonate/bicarbonate transport systems, periplasmic components	0.93592	1.0936	0.39211	0.57034	BC_SR	ns	Sulfur Metabolism	Alkanesulfonate_assimilation
Cytochrome c55X precursor NirC	1.0821	1.3402	0.41943	0.60507	BC_SR	ns	Nitrogen Metabolism	Dissimilatory_nitrite_reductase
Iron-sulfur cluster assembly scaffold protein NifU	0.71631	0.90547	0.42889	0.61152	BC_SR	ns	Nitrogen Metabolism	Nitrogen_fixation
Ferredoxin-type protein NapG (periplasmic nitrate reductase)	1.0817	1.3732	0.43084	0.61152	BC_SR	ns	Nitrogen Metabolism	Nitrate_and_nitrite_ammonification/DNRA
Sulfur oxidation molybdopterin C protein	0.40475	0.52822	0.44353	0.62027	BC_SR	ns	Sulfur Metabolism	Sulfur_oxidation
Response regulator NasT	0.98257	1.2838	0.44406	0.62027	BC_SR	ns	Nitrogen Metabolism	Nitrate_and_nitrite_ammonification/DNRA
Alkanesulfonates-binding protein	0.8277	1.0951	0.44977	0.62303	BC_SR	ns	Sulfur Metabolism	Alkanesulfonates_Utilization
Nitrogenase (iron-iron) transcriptional regulator	-0.72174	0.96202	0.45311	0.62303	BC_SR	ns	Nitrogen Metabolism	Nitrogen_fixation
Alkylhydroperoxidase protein D	-0.9526	1.3194	0.4703	0.64164	BC_SR	ns	Sulfur Metabolism	Thioredoxin-disulfide_reductase
Sulfate-binding protein Sbp	0.57972	0.8151	0.47694	0.64571	BC_SR	ns	Sulfur Metabolism	Inorganic_Sulfur_Assimilation
Respiratory nitrate reductase gamma chain (EC 1.7.99.4)	0.54966	0.78459	0.48357	0.64968	BC_SR	ns	Nitrogen Metabolism	Nitrate_and_nitrite_ammonification/DNRA
Sulfite reduction-associated complex DsrMKJOP iron-sulfur protein DsrO (=HmeA)	0.51389	0.78363	0.51196	0.67876	BC_SR	ns	Sulfur Metabolism	Sulfate_reduction-associated_complexes
Alkyl hydroperoxide reductase protein C (EC 1.6.4.-)	-0.18073	0.27622	0.51292	0.67876	BC_SR	ns	Sulfur Metabolism	Thioredoxin-disulfide_reductase
Nitrite reductase accessory protein NirV	0.82298	1.2773	0.51939	0.68218	BC_SR	ns	Nitrogen Metabolism	Denitrification
Alkyl hydroperoxide reductase protein F (EC 1.6.4.-)	0.28796	0.46395	0.53481	0.69472	BC_SR	ns	Sulfur Metabolism	Thioredoxin-disulfide_reductase
Amidase clustered with urea ABC transporter and nitrile hydratase functions	0.91303	1.4783	0.53683	0.69472	BC_SR	ns	Nitrogen Metabolism	Amidase_clustered_with_urea_and_nitrile_hydratase_functions
Heme d1 biosynthesis protein NirF	0.6645	1.0866	0.54085	0.69481	BC_SR	ns	Nitrogen Metabolism	Dissimilatory_nitrite_reductase
Ferredoxin--NADP(+) reductase, actinobacterial (eukaryote-like) type (EC 1.18.1.2)	-0.92699	1.5332	0.54543	0.69562	BC_SR	ns	Sulfur Metabolism	Inorganic_Sulfur_Assimilation
Sialidase (EC 3.2.1.18)	0.75566	1.3076	0.56334	0.7133	BC_SR	ns	Sulfur Metabolism	Galactosylceramide_and_Sulfatide_metabolism
sulfur oxidation protein SoxA	-0.27035	0.48555	0.57767	0.72323	BC_SR	ns	Sulfur Metabolism	Sulfur_oxidation
Protein RcsF	0.78465	1.4157	0.5794	0.72323	BC_SR	ns	Phosphorus Metabolism	Alkylphosphonate_utilization
Anaerobic nitric oxide reductase flavorubredoxin	-0.43482	0.79402	0.58396	0.72378	BC_SR	ns	Nitrogen Metabolism	Nitrosative_stress
Alkylphosphonate utilization operon protein PhnA	0.62864	1.1921	0.59795	0.73594	BC_SR	ns	Phosphorus Metabolism	Alkylphosphonate_utilization
Nitric-oxide reductase subunit B (EC 1.7.99.7)	-0.19673	0.4155	0.63588	0.77719	BC_SR	ns	Nitrogen Metabolism	Denitrification
Phosphate starvation-inducible protein PhoH, predicted ATPase	-0.20742	0.48071	0.66612	0.80853	BC_SR	ns	Phosphorus Metabolism	Phosphate_metabolism
Phosphate transport regulator (distant homolog of PhoU)	0.31022	0.7401	0.6751	0.81345	BC_SR	ns	Phosphorus Metabolism	Phosphate_metabolism
SoxH protein, homolog	0.39238	0.94948	0.67941	0.81345	BC_SR	ns	Sulfur Metabolism	Sulfur_oxidation
Nitric oxide reductase activation protein NorE	0.53577	1.3763	0.69706	0.82539	BC_SR	ns	Nitrogen Metabolism	Denitrification
Ferredoxin--NADP(+) reductase (EC 1.18.1.2)	0.50707	1.3103	0.69877	0.82539	BC_SR	ns	Sulfur Metabolism	Inorganic_Sulfur_Assimilation
transcriptional regulator SoxR	-0.30151	0.85979	0.72583	0.85164	BC_SR	ns	Sulfur Metabolism	Sulfur_oxidation
Nitrogenase (molybdenum-iron) beta chain (EC 1.18.6.1)	-0.20735	0.81595	0.7994	0.92647	BC_SR	ns	Nitrogen Metabolism	Nitrogen_fixation
Putative glutathione transporter,solute-binding component	0.28417	1.1224	0.80014	0.92647	BC_SR	ns	Sulfur Metabolism	Utilization_of_glutathione_as_a_sulphur_source
Nitrite reductase associated c-type cytochorome NirN	0.16277	0.74038	0.82598	0.9414	BC_SR	ns	Nitrogen Metabolism	Dissimilatory_nitrite_reductase
4Fe-4S ferredoxin, nitrogenase-associated	-0.34245	1.5683	0.82714	0.9414	BC_SR	ns	Nitrogen Metabolism	Nitrogen_fixation
Alkaline phosphatase like protein	-0.28947	1.3408	0.82908	0.9414	BC_SR	ns	Phosphorus Metabolism	Phosphate_metabolism
Nitric-oxide reductase subunit C (EC 1.7.99.7)	-0.13861	0.67102	0.83635	0.94357	BC_SR	ns	Nitrogen Metabolism	Denitrification
Thiol peroxidase, Bcp-type (EC 1.11.1.15)	0.067993	0.39703	0.86402	0.96051	BC_SR	ns	Sulfur Metabolism	Thioredoxin-disulfide_reductase
response regulator in two-component regulatory system with PhoQ	-0.21996	1.3056	0.86621	0.96051	BC_SR	ns	Phosphorus Metabolism	Phosphate_metabolism
Nitrate/nitrite response regulator protein	-0.10483	0.62946	0.86774	0.96051	BC_SR	ns	Nitrogen Metabolism	Nitrate_and_nitrite_ammonification/DNRA
3'(2'),5'-bisphosphate nucleotidase (EC 3.1.3.7)	-0.12804	0.8661	0.88247	0.96995	BC_SR	ns	Sulfur Metabolism	Inorganic_Sulfur_Assimilation
ABC-type nitrate/sulfonate/bicarbonate transport system, permease component	0.10238	0.74069	0.89006	0.96995	BC_SR	ns	Sulfur Metabolism	Alkanesulfonate_assimilation
Sulfite dehydrogenase cytochrome subunit SoxD	-0.072738	0.60138	0.90373	0.96995	BC_SR	ns	Sulfur Metabolism	Sulfur_oxidation
Blr3520 protein homolog, hypothetical protein	-0.17218	1.469	0.90669	0.96995	BC_SR	ns	Sulfur Metabolism	Sulfur_oxidation
Alkanesulfonate monooxygenase (EC 1.14.14.5)	0.10306	0.99848	0.91779	0.96995	BC_SR	ns	Sulfur Metabolism	Alkanesulfonate_assimilation
Nitrous oxide reductase maturation protein NosD	-0.083287	0.81775	0.91888	0.96995	BC_SR	ns	Nitrogen Metabolism	Denitrification
Assimilatory nitrate reductase large subunit (EC:1.7.99.4)	0.03205	0.32561	0.92159	0.96995	BC_SR	ns	Nitrogen Metabolism	Nitrate_and_nitrite_ammonification/DNRA
PhoQ	0.11402	1.2101	0.92493	0.96995	BC_SR	ns	Phosphorus Metabolism	Phosphate_metabolism
Phosphate transport system regulatory protein PhoU	0.03688	0.39634	0.92586	0.96995	BC_SR	ns	Phosphorus Metabolism	Phosphate_metabolism
Putative gluthatione transporter,solute-binding component	0.061309	0.73656	0.93366	0.97234	BC_SR	ns	Sulfur Metabolism	Utilization_of_glutathione_as_a_sulphur_source
Putative arylsulfatase regulatory protein	-0.052909	0.76335	0.94474	0.97458	BC_SR	ns	Sulfur Metabolism	Alkanesulfonate_assimilation
Ferredoxin--nitrite reductase (EC 1.7.7.1)	0.087637	1.4479	0.95174	0.97458	BC_SR	ns	Nitrogen Metabolism	Nitrate_and_nitrite_ammonification/DNRA
Predicted ATPase related to phosphate starvation-inducible protein PhoH	0.021013	0.35226	0.95243	0.97458	BC_SR	ns	Phosphorus Metabolism	Phosphate_metabolism
Cytochrome c nitrite reductase, small subunit NrfH	0.050758	1.0735	0.96229	0.97897	BC_SR	ns	Nitrogen Metabolism	Nitrate_and_nitrite_ammonification/DNRA
Nitrous oxide reductase maturation protein, outer-membrane lipoprotein NosL	-0.049648	1.6321	0.97573	0.98695	BC_SR	ns	Nitrogen Metabolism	Denitrification
Ammonium transporter family	0.029789	1.4334	0.98342	0.98904	BC_SR	ns	Nitrogen Metabolism	Ammonia_assimilation
Nitrate/nitrite sensor protein (EC 2.7.3.-)	-0.00091804	0.66016	0.99889	0.99889	BC_SR	ns	Nitrogen Metabolism	Nitrate_and_nitrite_ammonification/DNRA
Alkyl hydroperoxide reductase protein C (EC 1.6.4.-)	1.4754	0.21645	9.3454e-12	0.0000000016448*	NC_SR	SR	Sulfur Metabolism	Thioredoxin-disulfide_reductase
Nitrous-oxide reductase (EC 1.7.99.6)	1.014	0.16198	3.8502e-10	0.000000033882*	NC_SR	SR	Nitrogen Metabolism	Denitrification
Hydroxylamine reductase (EC 1.7.-.-)	0.7609	0.17721	1.7572e-05	0.0010309*	NC_SR	SR	Nitrogen Metabolism	Nitrosative_stress
Alkyl hydroperoxide reductase protein F (EC 1.6.4.-)	1.4959	0.35473	2.4738e-05	0.0010885*	NC_SR	SR	Sulfur Metabolism	Thioredoxin-disulfide_reductase
Probable low-affinity inorganic phosphate transporter	-0.60754	0.16628	0.00025851	0.0090997*	NC_SR	NC	Phosphorus Metabolism	Phosphate_metabolism
Protein similar to glutamate synthase [NADPH] small chain, clustered with sulfite reductase	1.0109	0.28833	0.00045487	0.012339*	NC_SR	SR	Sulfur Metabolism	Sulfate_reduction-associated_complexes
Manganese-dependent inorganic pyrophosphatase (EC 3.6.1.1)	-1.2634	0.36246	0.00049077	0.012339*	NC_SR	NC	Phosphorus Metabolism	Phosphate_metabolism
Ferredoxin 3 fused to uncharacterized domain	1.3901	0.43609	0.0014341	0.03155*	NC_SR	SR	Nitrogen Metabolism	Nitrosative_stress
Putative glutathione transporter, permease component	-0.85801	0.28997	0.0030868	0.060364	NC_SR	ns	Sulfur Metabolism	Utilization_of_glutathione_as_a_sulphur_source
Phosphate starvation-inducible protein PhoH	-1.2563	0.44744	0.00499	0.087824	NC_SR	ns	Phosphorus Metabolism	P_uptake_(cyanobacteria)
Phosphate ABC transporter, periplasmic phosphate-binding protein PstS (TC 3.A.1.7.1)	0.43988	0.15854	0.0055277	0.088444	NC_SR	ns	Phosphorus Metabolism	P_uptake_(cyanobacteria)
Nitrogenase FeMo-cofactor synthesis FeS core scaffold and assembly protein NifB	-1.6325	0.60026	0.0065339	0.094472	NC_SR	ns	Nitrogen Metabolism	Nitrogen_fixation
Nitric oxide -responding transcriptional regulator Dnr (Crp/Fnr family)	-1.3292	0.49268	0.0069781	0.094472	NC_SR	ns	Nitrogen Metabolism	Denitrification
Nitrogenase FeMo-cofactor scaffold and assembly protein NifN	-1.3166	0.49637	0.007989	0.10043	NC_SR	ns	Nitrogen Metabolism	Nitrogen_fixation
Nitrogenase (molybdenum-iron) beta chain (EC 1.18.6.1)	-1.0424	0.39892	0.0089747	0.1025	NC_SR	ns	Nitrogen Metabolism	Nitrogen_fixation
Sulfide dehydrogenase [flavocytochrome C] flavoprotein chain precursor (EC 1.8.2.-)	0.55427	0.21317	0.0093181	0.1025	NC_SR	ns	Sulfur Metabolism	Sulfur_oxidation
Nitric oxide reductase activation protein NorD	-1.2207	0.52502	0.020074	0.20783	NC_SR	ns	Nitrogen Metabolism	Denitrification
Alpha-galactosidase precursor (EC 3.2.1.22)	-0.71887	0.3248	0.026878	0.26281	NC_SR	ns	Sulfur Metabolism	Galactosylceramide_and_Sulfatide_metabolism
Nitrogenase (molybdenum-iron)-specific transcriptional regulator NifA	-0.44165	0.20362	0.03008	0.27864	NC_SR	ns	Nitrogen Metabolism	Nitrogen_fixation
Ferredoxin--NADP(+) reductase, actinobacterial (eukaryote-like) type (EC 1.18.1.2)	-2.1558	1.0309	0.036511	0.3213	NC_SR	ns	Sulfur Metabolism	Inorganic_Sulfur_Assimilation
Ferredoxin--nitrite reductase (EC 1.7.7.1)	-1.7638	0.87098	0.04286	0.35921	NC_SR	ns	Nitrogen Metabolism	Nitrate_and_nitrite_ammonification/DNRA
Sulfur oxidation protein SoxY	0.68644	0.34353	0.045697	0.36558	NC_SR	ns	Sulfur Metabolism	Sulfur_oxidation
Phosphonoacetate hydrolase (EC 3.11.1.2)	0.77803	0.39602	0.049456	0.36827	NC_SR	ns	Phosphorus Metabolism	Phosphonate_metabolism
Nitrate ABC transporter, nitrate-binding protein	-0.75924	0.39584	0.055107	0.36827	NC_SR	ns	Nitrogen Metabolism	Nitrate_and_nitrite_ammonification/DNRA
Cystathionine gamma-synthase (EC 2.5.1.48)	0.42239	0.22045	0.055361	0.36827	NC_SR	ns	Sulfur Metabolism	L-Cystine_Uptake_and_Metabolism
Cytochrome c551 NirM	0.67285	0.35588	0.058668	0.36827	NC_SR	ns	Nitrogen Metabolism	Dissimilatory_nitrite_reductase
ABC-type probable sulfate transporter, ATPase component	-0.84665	0.44867	0.059158	0.36827	NC_SR	ns	Sulfur Metabolism	Inorganic_Sulfur_Assimilation
transcriptional regulator SoxR	1.053	0.56335	0.061609	0.36827	NC_SR	ns	Sulfur Metabolism	Sulfur_oxidation
NnrU family protein, required for expression of nitric oxide and nitrite reductases (Nir and Nor)	0.96936	0.522	0.063309	0.36827	NC_SR	ns	Nitrogen Metabolism	Denitrification
putative cytochrome P450 hydroxylase	0.51645	0.28077	0.065855	0.36827	NC_SR	ns	Nitrogen Metabolism	Nitric_oxide_synthase
Copper-containing nitrite reductase (EC 1.7.2.1)	0.39517	0.21647	0.067925	0.36827	NC_SR	ns	Nitrogen Metabolism	Denitrification
Nitrogenase FeMo-cofactor scaffold and assembly protein NifE	-0.87743	0.48254	0.06901	0.36827	NC_SR	ns	Nitrogen Metabolism	Nitrogen_fixation
Nitrogenase (iron-iron) transcriptional regulator	-0.92666	0.51478	0.071845	0.36827	NC_SR	ns	Nitrogen Metabolism	Nitrogen_fixation
PhnI protein	1.3421	0.74755	0.072598	0.36827	NC_SR	ns	Phosphorus Metabolism	Alkylphosphonate_utilization
Nitrous oxide reductase maturation transmembrane protein NosY	0.75654	0.42761	0.076857	0.36827	NC_SR	ns	Nitrogen Metabolism	Denitrification
Assimilatory nitrate reductase large subunit (EC:1.7.99.4)	-0.32344	0.18345	0.077894	0.36827	NC_SR	ns	Nitrogen Metabolism	Nitrate_and_nitrite_ammonification/DNRA
Nitrite reductase [NAD(P)H] large subunit (EC 1.7.1.4)	-0.35659	0.20556	0.08278	0.36827	NC_SR	ns	Nitrogen Metabolism	Nitrate_and_nitrite_ammonification/DNRA
Ammonium transporter	-0.33484	0.19322	0.083107	0.36827	NC_SR	ns	Nitrogen Metabolism	Ammonia_assimilation
Sulfur oxidation protein SoxX	0.73649	0.42568	0.083601	0.36827	NC_SR	ns	Sulfur Metabolism	Sulfur_oxidation
Phosphate transport regulator (distant homolog of PhoU)	-0.63909	0.3695	0.083697	0.36827	NC_SR	ns	Phosphorus Metabolism	Phosphate_metabolism
Nitrogenase (molybdenum-iron) alpha chain (EC 1.18.6.1)	-1.01	0.59055	0.087215	0.37439	NC_SR	ns	Nitrogen Metabolism	Nitrogen_fixation
Nitrogen regulation protein NR(II) (EC 2.7.3.-)	0.67875	0.40288	0.092041	0.3857	NC_SR	ns	Nitrogen Metabolism	Ammonia_assimilation
Phosphate starvation-inducible protein PhoH, predicted ATPase	-0.48726	0.29366	0.097063	0.395	NC_SR	ns	Phosphorus Metabolism	Phosphate_metabolism
Alkaline phosphatase (EC 3.1.3.1)	0.32341	0.19709	0.10082	0.395	NC_SR	ns	Phosphorus Metabolism	P_uptake_(cyanobacteria)
ABC-type nitrate/sulfonate/bicarbonate transport system, permease component	-0.61188	0.37972	0.10709	0.395	NC_SR	ns	Sulfur Metabolism	Alkanesulfonate_assimilation
Nitric-oxide reductase (EC 1.7.99.7), quinol-dependent	0.39179	0.24363	0.1078	0.395	NC_SR	ns	Nitrogen Metabolism	Denitrification
Sialidase (EC 3.2.1.18)	-0.95353	0.59327	0.108	0.395	NC_SR	ns	Sulfur Metabolism	Galactosylceramide_and_Sulfatide_metabolism
Nitric-oxide reductase subunit B (EC 1.7.99.7)	0.39631	0.24795	0.10996	0.395	NC_SR	ns	Nitrogen Metabolism	Denitrification
Pyrophosphate-energized proton pump (EC 3.6.1.1)	-0.31112	0.19639	0.11314	0.395	NC_SR	ns	Phosphorus Metabolism	Phosphate_metabolism
Polyferredoxin NapH (periplasmic nitrate reductase)	-0.65726	0.41526	0.11348	0.395	NC_SR	ns	Nitrogen Metabolism	Nitrate_and_nitrite_ammonification/DNRA
Taurine transport system permease protein TauC	1.1723	0.74322	0.11474	0.395	NC_SR	ns	Sulfur Metabolism	Taurine_Utilization
Phosphate transport ATP-binding protein PstB (TC 3.A.1.7.1)	-0.23644	0.15111	0.11765	0.395	NC_SR	ns	Phosphorus Metabolism	High_affinity_phosphate_transporter_and_control_of_PHO_regulon
4Fe-4S ferredoxin, nitrogenase-associated	-1.6624	1.0662	0.11895	0.395	NC_SR	ns	Nitrogen Metabolism	Nitrogen_fixation
Putative glutathione transporter,solute-binding component	-0.7447	0.49685	0.13391	0.43645	NC_SR	ns	Sulfur Metabolism	Utilization_of_glutathione_as_a_sulphur_source
Taurine-binding periplasmic protein TauA	1.3831	0.96337	0.1511	0.47371	NC_SR	ns	Sulfur Metabolism	Taurine_Utilization
Glutamine amidotransferase, class-II	-0.69299	0.48493	0.15299	0.47371	NC_SR	ns	Nitrogen Metabolism	Ammonia_assimilation
SoxH protein, homolog	0.7153	0.50409	0.1559	0.47371	NC_SR	ns	Sulfur Metabolism	Sulfur_oxidation
Phosphoenolpyruvate phosphomutase (EC 5.4.2.9)	-0.73795	0.52031	0.15611	0.47371	NC_SR	ns	Phosphorus Metabolism	Phosphoenolpyruvate_phosphomutase
Nitrate ABC transporter, ATP-binding protein	-0.38575	0.27653	0.16303	0.48631	NC_SR	ns	Nitrogen Metabolism	Nitrate_and_nitrite_ammonification/DNRA
Cytochrome c55X precursor NirC	-0.93209	0.68135	0.17131	0.5025	NC_SR	ns	Nitrogen Metabolism	Dissimilatory_nitrite_reductase
Nitrate/nitrite sensor protein (EC 2.7.3.-)	-0.44391	0.3282	0.17619	0.50681	NC_SR	ns	Nitrogen Metabolism	Nitrate_and_nitrite_ammonification/DNRA
Phosphate regulon sensor protein PhoR (SphS) (EC 2.7.13.3)	-0.37146	0.27612	0.17853	0.50681	NC_SR	ns	Phosphorus Metabolism	High_affinity_phosphate_transporter_and_control_of_PHO_regulon
Nitrous oxide reductase maturation protein, outer-membrane lipoprotein NosL	-1.5019	1.1418	0.18839	0.51433	NC_SR	ns	Nitrogen Metabolism	Denitrification
Putative sulfate permease	-0.57741	0.44207	0.1915	0.51433	NC_SR	ns	Sulfur Metabolism	Inorganic_Sulfur_Assimilation
Sulfur oxidation protein SoxZ	0.45502	0.34873	0.19196	0.51433	NC_SR	ns	Sulfur Metabolism	Sulfur_oxidation
Nitrate ABC transporter, permease protein	-0.56569	0.43443	0.19288	0.51433	NC_SR	ns	Nitrogen Metabolism	Nitrate_and_nitrite_ammonification/DNRA
Nitric oxide reductase activation protein NorQ	0.56689	0.44106	0.19869	0.51472	NC_SR	ns	Nitrogen Metabolism	Denitrification
Sulfur oxidation protein SoxB	0.34448	0.26813	0.19887	0.51472	NC_SR	ns	Sulfur Metabolism	Sulfur_oxidation
Sulfite reduction-associated complex DsrMKJOP protein DsrM (= HmeC)	0.60396	0.47535	0.20388	0.52004	NC_SR	ns	Sulfur Metabolism	Sulfate_reduction-associated_complexes
ABC-type nitrate/sulfonate/bicarbonate transport systems, periplasmic components	-0.51928	0.43106	0.22834	0.57411	NC_SR	ns	Sulfur Metabolism	Alkanesulfonate_assimilation
Phosphate transport system permease protein PstC (TC 3.A.1.7.1)	0.20941	0.17696	0.23665	0.57703	NC_SR	ns	Phosphorus Metabolism	High_affinity_phosphate_transporter_and_control_of_PHO_regulon
Respiratory nitrate reductase alpha chain (EC 1.7.99.4)	0.18604	0.15824	0.23972	0.57703	NC_SR	ns	Nitrogen Metabolism	Nitrate_and_nitrite_ammonification/DNRA
Sulfate adenylyltransferase, dissimilatory-type (EC 2.7.7.4)	-0.41188	0.35211	0.2421	0.57703	NC_SR	ns	Sulfur Metabolism	Inorganic_Sulfur_Assimilation
Nitrite transporter from formate/nitrite family	-0.68874	0.59045	0.24343	0.57703	NC_SR	ns	Nitrogen Metabolism	Nitrate_and_nitrite_ammonification/DNRA
Nitric oxide reductase activation protein NorE	-0.89185	0.77413	0.24929	0.57703	NC_SR	ns	Nitrogen Metabolism	Denitrification
Glyoxylate carboligase (EC 4.1.1.47)	0.3289	0.28729	0.25228	0.57703	NC_SR	ns	Nitrogen Metabolism	Allantoin_Utilization
Cystathionine beta-lyase (EC 4.4.1.8)	0.34307	0.30118	0.25466	0.57703	NC_SR	ns	Sulfur Metabolism	L-Cystine_Uptake_and_Metabolism
Sulfate adenylyltransferase subunit 1 (EC 2.7.7.4)	-0.26311	0.2315	0.25573	0.57703	NC_SR	ns	Sulfur Metabolism	Inorganic_Sulfur_Assimilation
PhnJ protein	1.2953	1.1571	0.26296	0.58583	NC_SR	ns	Phosphorus Metabolism	Alkylphosphonate_utilization
Phosphate transport system permease protein PstA (TC 3.A.1.7.1)	-0.18676	0.16893	0.26893	0.59164	NC_SR	ns	Phosphorus Metabolism	High_affinity_phosphate_transporter_and_control_of_PHO_regulon
Alkanesulfonate monooxygenase (EC 1.14.14.5)	0.67162	0.62101	0.27948	0.60726	NC_SR	ns	Sulfur Metabolism	Alkanesulfonate_assimilation
Phosphate transport system regulatory protein PhoU	0.23793	0.22292	0.28582	0.61004	NC_SR	ns	Phosphorus Metabolism	Phosphate_metabolism
Anaerobic nitric oxide reductase flavorubredoxin	0.62393	0.58684	0.28769	0.61004	NC_SR	ns	Nitrogen Metabolism	Nitrosative_stress
Cyanate hydratase (EC 4.2.1.104)	0.74725	0.71738	0.29758	0.6235	NC_SR	ns	Nitrogen Metabolism	Cyanate_hydrolysis
Response regulator NasT	-0.55522	0.54886	0.31173	0.64461	NC_SR	ns	Nitrogen Metabolism	Nitrate_and_nitrite_ammonification/DNRA
Nitrous oxide reductase maturation protein NosD	-0.42311	0.42108	0.31498	0.64461	NC_SR	ns	Nitrogen Metabolism	Denitrification
Taurine transport ATP-binding protein TauB	-0.43012	0.43207	0.31949	0.64633	NC_SR	ns	Sulfur Metabolism	Taurine_Utilization
Nitrite reductase [NAD(P)H] small subunit (EC 1.7.1.4)	-0.55139	0.5784	0.34044	0.68087	NC_SR	ns	Nitrogen Metabolism	Nitrate_and_nitrite_ammonification/DNRA
Nitrate/nitrite transporter	0.13831	0.14755	0.34856	0.68884	NC_SR	ns	Nitrogen Metabolism	Nitrate_and_nitrite_ammonification/DNRA
Inorganic pyrophosphatase (EC 3.6.1.1)	0.17322	0.18802	0.35691	0.68884	NC_SR	ns	Phosphorus Metabolism	Phosphate_metabolism
Ammonium transporter family	-0.77583	0.84538	0.35877	0.68884	NC_SR	ns	Nitrogen Metabolism	Ammonia_assimilation
Metal-dependent hydrolases of the beta-lactamase superfamily I; PhnP protein	-0.53918	0.59002	0.3608	0.68884	NC_SR	ns	Phosphorus Metabolism	Alkylphosphonate_utilization
Phosphoadenylyl-sulfate reductase [thioredoxin] (EC 1.8.4.8)	-0.30357	0.33691	0.36757	0.68884	NC_SR	ns	Sulfur Metabolism	Inorganic_Sulfur_Assimilation
Iron-sulfur cluster assembly scaffold protein NifU	-0.34352	0.3828	0.3695	0.68884	NC_SR	ns	Nitrogen Metabolism	Nitrogen_fixation
Putative glutathione transporter, ATP-binding component	0.29347	0.32861	0.37181	0.68884	NC_SR	ns	Sulfur Metabolism	Utilization_of_glutathione_as_a_sulphur_source
PhnB protein	-0.23632	0.27689	0.39341	0.706	NC_SR	ns	Phosphorus Metabolism	Alkylphosphonate_utilization
Functional role page for Anaerobic nitric oxide reductase transcription regulator NorR	-0.30101	0.35361	0.39464	0.706	NC_SR	ns	Nitrogen Metabolism	Nitrosative_stress
Amidase clustered with urea ABC transporter and nitrile hydratase functions	-0.77697	0.91614	0.39639	0.706	NC_SR	ns	Nitrogen Metabolism	Amidase_clustered_with_urea_and_nitrile_hydratase_functions
2-aminoethylphosphonate:pyruvate aminotransferase (EC 2.6.1.37)	0.39098	0.46173	0.39712	0.706	NC_SR	ns	Phosphorus Metabolism	Phosphonate_metabolism
Putative gluthatione transporter,solute-binding component	0.32827	0.39452	0.40537	0.70838	NC_SR	ns	Sulfur Metabolism	Utilization_of_glutathione_as_a_sulphur_source
Sulfur oxidation molybdopterin C protein	0.23304	0.2809	0.40676	0.70838	NC_SR	ns	Sulfur Metabolism	Sulfur_oxidation
Nitrous oxide reductase maturation protein NosR	-0.45277	0.55019	0.41054	0.70838	NC_SR	ns	Nitrogen Metabolism	Denitrification
Nitric-oxide reductase subunit C (EC 1.7.99.7)	0.29249	0.36899	0.42797	0.72267	NC_SR	ns	Nitrogen Metabolism	Denitrification
Predicted ATPase related to phosphate starvation-inducible protein PhoH	-0.14555	0.18491	0.43121	0.72267	NC_SR	ns	Phosphorus Metabolism	Phosphate_metabolism
Nitrous oxide reductase maturation protein NosF (ATPase)	-0.2522	0.32409	0.43647	0.72267	NC_SR	ns	Nitrogen Metabolism	Denitrification
Nitric oxide-dependent regulator DnrN or NorA	0.30927	0.3987	0.43793	0.72267	NC_SR	ns	Nitrogen Metabolism	Nitrosative_stress
sulfonate monooxygenase	0.39736	0.51385	0.43935	0.72267	NC_SR	ns	Sulfur Metabolism	Alkanesulfonate_assimilation
Adenylylsulfate reductase alpha-subunit (EC 1.8.99.2)	-0.29669	0.39369	0.45108	0.73509	NC_SR	ns	Sulfur Metabolism	Inorganic_Sulfur_Assimilation
Nitrogenase (molybdenum-iron) reductase and maturation protein NifH	-0.48666	0.65997	0.46088	0.73519	NC_SR	ns	Nitrogen Metabolism	Nitrogen_fixation
Sulfite dehydrogenase cytochrome subunit SoxD	0.25776	0.35003	0.46149	0.73519	NC_SR	ns	Sulfur Metabolism	Sulfur_oxidation
ABC-type probable sulfate transporter, permease protein	-0.49616	0.68662	0.46992	0.73519	NC_SR	ns	Sulfur Metabolism	Inorganic_Sulfur_Assimilation
Metal-dependent hydrolase involved in phosphonate metabolism	0.61525	0.85862	0.47365	0.73519	NC_SR	ns	Phosphorus Metabolism	Alkylphosphonate_utilization
Blr3520 protein homolog, hypothetical protein	0.77402	1.0852	0.47569	0.73519	NC_SR	ns	Sulfur Metabolism	Sulfur_oxidation
Alkylhydroperoxidase protein D	-0.60572	0.85023	0.4762	0.73519	NC_SR	ns	Sulfur Metabolism	Thioredoxin-disulfide_reductase
Nitrogen regulatory protein P-II	0.16102	0.23696	0.49681	0.76033	NC_SR	ns	Nitrogen Metabolism	Ammonia_assimilation
Ferredoxin--sulfite reductase (EC 1.8.7.1)	0.49874	0.77447	0.51959	0.78218	NC_SR	ns	Sulfur Metabolism	Inorganic_Sulfur_Assimilation
Adenylylsulfate kinase (EC 2.7.1.25)	-0.12003	0.18655	0.51997	0.78218	NC_SR	ns	Sulfur Metabolism	Inorganic_Sulfur_Assimilation
Nitrogen regulation protein NR(I)	0.12393	0.20265	0.54083	0.80274	NC_SR	ns	Nitrogen Metabolism	Ammonia_assimilation
Putative arylsulfatase regulatory protein	-0.25631	0.42112	0.54276	0.80274	NC_SR	ns	Sulfur Metabolism	Alkanesulfonate_assimilation
Lipocalin-related protein and Bos/Can/Equ allergen	-0.16209	0.27957	0.56208	0.81195	NC_SR	ns	Sulfur Metabolism	Sulfur_oxidation
Alkaline phosphatase synthesis transcriptional regulatory protein PhoP	-0.2516	0.43562	0.56355	0.81195	NC_SR	ns	Phosphorus Metabolism	High_affinity_phosphate_transporter_and_control_of_PHO_regulon
PhoQ	0.39652	0.68787	0.56431	0.81195	NC_SR	ns	Phosphorus Metabolism	Phosphate_metabolism
Thiol peroxidase, Bcp-type (EC 1.11.1.15)	0.13241	0.23392	0.57135	0.81195	NC_SR	ns	Sulfur Metabolism	Thioredoxin-disulfide_reductase
ABC-type probable sulfate transporter, periplasmic binding protein	-0.41497	0.73804	0.57394	0.81195	NC_SR	ns	Sulfur Metabolism	Inorganic_Sulfur_Assimilation
Sodium-dependent phosphate transporter	0.18252	0.33412	0.58488	0.81195	NC_SR	ns	Phosphorus Metabolism	Phosphate_metabolism
Alkaline phosphatase like protein	-0.40214	0.73679	0.5852	0.81195	NC_SR	ns	Phosphorus Metabolism	Phosphate_metabolism
Cyanate ABC transporter, permease protein	-0.40514	0.74611	0.58713	0.81195	NC_SR	ns	Nitrogen Metabolism	Cyanate_hydrolysis
3'(2'),5'-bisphosphate nucleotidase (EC 3.1.3.7)	-0.26589	0.49414	0.59051	0.81195	NC_SR	ns	Sulfur Metabolism	Inorganic_Sulfur_Assimilation
ABC-type nitrate/sulfonate/bicarbonate transport system, ATPase component	0.14456	0.28068	0.60654	0.8245	NC_SR	ns	Sulfur Metabolism	Alkanesulfonate_assimilation
Sulfite reduction-associated complex DsrMKJOP protein DsrK (=HmeD)	0.11868	0.23204	0.60901	0.8245	NC_SR	ns	Sulfur Metabolism	Sulfate_reduction-associated_complexes
Allantoate amidohydrolase (EC 3.5.3.9)	0.3141	0.65728	0.63273	0.84545	NC_SR	ns	Nitrogen Metabolism	Allantoin_Utilization
NAD(P) transhydrogenase alpha subunit (EC 1.6.1.2)	-0.10285	0.21609	0.63409	0.84545	NC_SR	ns	Phosphorus Metabolism	Phosphate_metabolism
Respiratory nitrate reductase gamma chain (EC 1.7.99.4)	-0.15682	0.3437	0.64819	0.85775	NC_SR	ns	Nitrogen Metabolism	Nitrate_and_nitrite_ammonification/DNRA
Alkanesulfonates-binding protein	-0.18918	0.43731	0.6653	0.87383	NC_SR	ns	Sulfur Metabolism	Alkanesulfonates_Utilization
response regulator in two-component regulatory system with PhoQ	0.34136	0.8379	0.68372	0.89136	NC_SR	ns	Phosphorus Metabolism	Phosphate_metabolism
Sulfite reduction-associated complex DsrMKJOP iron-sulfur protein DsrO (=HmeA)	-0.13106	0.34397	0.70318	0.91	NC_SR	ns	Sulfur Metabolism	Sulfate_reduction-associated_complexes
Nitrite reductase associated c-type cytochorome NirN	-0.13743	0.37781	0.71605	0.91651	NC_SR	ns	Nitrogen Metabolism	Dissimilatory_nitrite_reductase
Ferredoxin--NADP(+) reductase (EC 1.18.1.2)	-0.22811	0.63961	0.72136	0.91651	NC_SR	ns	Sulfur Metabolism	Inorganic_Sulfur_Assimilation
Allantoicase (EC 3.5.3.4)	0.23152	0.65523	0.72383	0.91651	NC_SR	ns	Nitrogen Metabolism	Allantoin_Utilization
Sulfite reduction-associated complex DsrMKJOP protein DsrP (= HmeB)	0.1663	0.481	0.72954	0.91713	NC_SR	ns	Sulfur Metabolism	Sulfate_reduction-associated_complexes
Phosphonopyruvate decarboxylase (EC 4.1.1.82)	0.27968	0.83124	0.73652	0.91738	NC_SR	ns	Phosphorus Metabolism	Phosphoenolpyruvate_phosphomutase
sulfur oxidation protein SoxA	0.092154	0.27787	0.74016	0.91738	NC_SR	ns	Sulfur Metabolism	Sulfur_oxidation
Adenylyl-sulfate reductase [thioredoxin] (EC 1.8.4.10)	0.17601	0.58972	0.76535	0.94197	NC_SR	ns	Sulfur Metabolism	Inorganic_Sulfur_Assimilation
Ferredoxin-type protein NapG (periplasmic nitrate reductase)	-0.21727	0.77292	0.77863	0.94889	NC_SR	ns	Nitrogen Metabolism	Nitrate_and_nitrite_ammonification/DNRA
Nitrite reductase probable [NAD(P)H] subunit (EC 1.7.1.4)	-0.087772	0.33409	0.79276	0.94889	NC_SR	ns	Nitrogen Metabolism	Nitrate_and_nitrite_ammonification/DNRA
Alkylphosphonate utilization operon protein PhnA	0.16281	0.62181	0.79345	0.94889	NC_SR	ns	Phosphorus Metabolism	Alkylphosphonate_utilization
Heme d1 biosynthesis protein NirJ	0.087118	0.34112	0.79842	0.94889	NC_SR	ns	Nitrogen Metabolism	Dissimilatory_nitrite_reductase
Cytochrome c nitrite reductase, small subunit NrfH	-0.16597	0.66284	0.80228	0.94889	NC_SR	ns	Nitrogen Metabolism	Nitrate_and_nitrite_ammonification/DNRA
Sulfate and thiosulfate import ATP-binding protein CysA (EC 3.6.3.25)	0.051515	0.21098	0.8071	0.94889	NC_SR	ns	Sulfur Metabolism	Inorganic_Sulfur_Assimilation
Sulfite reductase [NADPH] flavoprotein alpha-component (EC 1.8.1.2)	0.093883	0.38781	0.80871	0.94889	NC_SR	ns	Sulfur Metabolism	Inorganic_Sulfur_Assimilation
Cyanate ABC transporter, ATP-binding protein	0.11251	0.4991	0.82165	0.95239	NC_SR	ns	Nitrogen Metabolism	Cyanate_hydrolysis
Protein RcsF	0.19754	0.88997	0.82434	0.95239	NC_SR	ns	Phosphorus Metabolism	Alkylphosphonate_utilization
ammonium/methylammonium permease	-0.14932	0.68698	0.82793	0.95239	NC_SR	ns	Nitrogen Metabolism	Ammonia_assimilation
4Fe-4S ferredoxin, iron-sulfur binding	-0.041785	0.20173	0.8359	0.95532	NC_SR	ns	Sulfur Metabolism	Inorganic_Sulfur_Assimilation
Heme d1 biosynthesis protein NirF	0.12348	0.66959	0.85368	0.96223	NC_SR	ns	Nitrogen Metabolism	Dissimilatory_nitrite_reductase
Periplasmic nitrate reductase precursor (EC 1.7.99.4)	0.031908	0.17616	0.85626	0.96223	NC_SR	ns	Nitrogen Metabolism	Nitrate_and_nitrite_ammonification/DNRA
Respiratory nitrate reductase delta chain (EC 1.7.99.4)	-0.085735	0.48614	0.86001	0.96223	NC_SR	ns	Nitrogen Metabolism	Nitrate_and_nitrite_ammonification/DNRA
Glutamate-ammonia-ligase adenylyltransferase (EC 2.7.7.42)	-0.032118	0.20621	0.87623	0.96223	NC_SR	ns	Nitrogen Metabolism	Ammonia_assimilation
Alkanesulfonates transport system permease protein	-0.097147	0.63539	0.87848	0.96223	NC_SR	ns	Sulfur Metabolism	Alkanesulfonates_Utilization
Alkanesulfonates ABC transporter ATP-binding protein	0.052217	0.35808	0.88406	0.96223	NC_SR	ns	Sulfur Metabolism	Alkanesulfonates_Utilization
Exopolyphosphatase (EC 3.6.1.11)	0.028741	0.19785	0.8845	0.96223	NC_SR	ns	Phosphorus Metabolism	Phosphate_metabolism
Oxidoreductase probably involved in sulfite reduction	-0.090742	0.64416	0.88797	0.96223	NC_SR	ns	Sulfur Metabolism	Inorganic_Sulfur_Assimilation
NAD(P) transhydrogenase subunit beta (EC 1.6.1.2)	-0.02876	0.21017	0.89115	0.96223	NC_SR	ns	Phosphorus Metabolism	Phosphate_metabolism
secreted alkaline phosphatase	0.080902	0.66676	0.90342	0.96803	NC_SR	ns	Phosphorus Metabolism	Phosphate_metabolism
Cytochrome c-type biogenesis protein CcdA (DsbD analog)	0.042308	0.36423	0.90753	0.96803	NC_SR	ns	Sulfur Metabolism	Sulfur_oxidation
Respiratory nitrate reductase beta chain (EC 1.7.99.4)	0.019432	0.18806	0.9177	0.97299	NC_SR	ns	Nitrogen Metabolism	Nitrate_and_nitrite_ammonification/DNRA
Sulfate-binding protein Sbp	-0.034536	0.39489	0.93031	0.98044	NC_SR	ns	Sulfur Metabolism	Inorganic_Sulfur_Assimilation
Soluble pyridine nucleotide transhydrogenase (EC 1.6.1.1)	0.022269	0.29882	0.94059	0.98538	NC_SR	ns	Phosphorus Metabolism	Phosphate_metabolism
Nitrite reductase accessory protein NirV	0.032049	0.57062	0.95521	0.98751	NC_SR	ns	Nitrogen Metabolism	Denitrification
Nitrate/nitrite response regulator protein	0.018629	0.34364	0.95677	0.98751	NC_SR	ns	Nitrogen Metabolism	Nitrate_and_nitrite_ammonification/DNRA
NnrS protein involved in response to NO	0.014764	0.35697	0.96701	0.98751	NC_SR	ns	Nitrogen Metabolism	Denitrification
Allantoinase (EC 3.5.2.5)	-0.014107	0.41072	0.9726	0.98751	NC_SR	ns	Nitrogen Metabolism	Allantoin_Utilization
Cyanate ABC transporter, substrate binding protein	0.014614	0.45443	0.97434	0.98751	NC_SR	ns	Nitrogen Metabolism	Cyanate_hydrolysis
Sulfite oxidase	0.0070413	0.23686	0.97628	0.98751	NC_SR	ns	Sulfur Metabolism	Sulfur_oxidation
RecA/RadA recombinase	-0.011054	0.87345	0.9899	0.99556	NC_SR	ns	Phosphorus Metabolism	Phosphate-binding_DING_proteins
Ureidoglycolate dehydrogenase (EC 1.1.1.154)	0.0013827	0.48585	0.99773	0.99773	NC_SR	ns	Nitrogen Metabolism	Allantoin_Utilization

## Sheet: Table S6
Tabls S6: DESeq2 Pairwise Site Comparisons for Season All Sites
BC = Big Creek, NC = Nissouri Creek, SR = Saugeen River, ns = not significant, *signifcant (p < 0.05)
L4_Function	log2FC	lfcSE	Pvalues	False Detection Rate (FDR)	Group Comparison	Site of Higher Expression	L1_Subsystem	L3_Subsystem
Pyrophosphate-energized proton pump (EC 3.6.1.1)	2.2812	0.21933	2.4673e-25	2.27E-23*	BCSummer_BCFall	Summer	Phosphorus Metabolism	Phosphate_metabolism
Adenylylsulfate reductase alpha-subunit (EC 1.8.99.2)	1.4541	0.1885	1.217e-14	0.00000000000055984*	BCSummer_BCFall	Summer	Sulfur Metabolism	Inorganic_Sulfur_Assimilation
Sulfate adenylyltransferase, dissimilatory-type (EC 2.7.7.4)	1.8985	0.27196	2.9352e-12	0.000000000090012*	BCSummer_BCFall	Summer	Sulfur Metabolism	Inorganic_Sulfur_Assimilation
Probable low-affinity inorganic phosphate transporter	2.3172	0.45676	3.9155e-07	0.0000090056*	BCSummer_BCFall	Summer	Phosphorus Metabolism	Phosphate_metabolism
NAD(P) transhydrogenase alpha subunit (EC 1.6.1.2)	1.7344	0.36419	1.9137e-06	0.000035212*	BCSummer_BCFall	Summer	Phosphorus Metabolism	Phosphate_metabolism
Phosphate ABC transporter, periplasmic phosphate-binding protein PstS (TC 3.A.1.7.1)	-1.5081	0.34087	9.683e-06	0.00014847*	BCSummer_BCFall	Fall	Phosphorus Metabolism	P_uptake_(cyanobacteria)
Sulfur oxidation protein SoxB	-2.4884	0.5861	2.1786e-05	0.00028578*	BCSummer_BCFall	Fall	Sulfur Metabolism	Sulfur_oxidation
Sulfur oxidation molybdopterin C protein	-2.3468	0.55663	2.485e-05	0.00028578*	BCSummer_BCFall	Fall	Sulfur Metabolism	Sulfur_oxidation
Assimilatory nitrate reductase large subunit (EC:1.7.99.4)	2.3277	0.57468	5.1143e-05	0.00052279*	BCSummer_BCFall	Summer	Nitrogen Metabolism	Nitrate_and_nitrite_ammonification/DNRA
Glutamine synthetase inactivating factor IF7	6.2676	1.7869	0.00045215	0.0041598*	BCSummer_BCFall	Summer	Nitrogen Metabolism	Ammonia_assimilation
Alkyl hydroperoxide reductase protein C (EC 1.6.4.-)	-1.172	0.34234	0.00061849	0.0051728*	BCSummer_BCFall	Fall	Sulfur Metabolism	Thioredoxin-disulfide_reductase
Sulfur oxidation protein SoxZ	-1.6251	0.48975	0.00090612	0.0069469*	BCSummer_BCFall	Fall	Sulfur Metabolism	Sulfur_oxidation
Protein similar to glutamate synthase [NADPH] small chain, clustered with sulfite reductase	-1.3164	0.41337	0.0014492	0.0099966*	BCSummer_BCFall	Fall	Sulfur Metabolism	Sulfate_reduction-associated_complexes
Sulfur oxidation protein SoxX	-4.2879	1.3524	0.0015212	0.0099966*	BCSummer_BCFall	Fall	Sulfur Metabolism	Sulfur_oxidation
Nitric-oxide reductase (EC 1.7.99.7), quinol-dependent	-2.0459	0.65346	0.0017428	0.010689*	BCSummer_BCFall	Fall	Nitrogen Metabolism	Denitrification
NAD(P) transhydrogenase subunit beta (EC 1.6.1.2)	1.3667	0.44632	0.0021977	0.012637*	BCSummer_BCFall	Summer	Phosphorus Metabolism	Phosphate_metabolism
sulfur oxidation protein SoxA	-1.5209	0.50916	0.0028167	0.015243*	BCSummer_BCFall	Fall	Sulfur Metabolism	Sulfur_oxidation
Manganese-dependent inorganic pyrophosphatase (EC 3.6.1.1)	2.5476	0.89221	0.0042986	0.021971*	BCSummer_BCFall	Summer	Phosphorus Metabolism	Phosphate_metabolism
Sulfur oxidation protein SoxY	-1.404	0.5007	0.0050462	0.024434*	BCSummer_BCFall	Fall	Sulfur Metabolism	Sulfur_oxidation
Alkyl hydroperoxide reductase protein F (EC 1.6.4.-)	-1.2632	0.46172	0.0062233	0.028627*	BCSummer_BCFall	Fall	Sulfur Metabolism	Thioredoxin-disulfide_reductase
Respiratory nitrate reductase alpha chain (EC 1.7.99.4)	-0.79363	0.30409	0.009059	0.039687*	BCSummer_BCFall	Fall	Nitrogen Metabolism	Nitrate_and_nitrite_ammonification/DNRA
Sulfite dehydrogenase cytochrome subunit SoxD	-1.4627	0.69243	0.034648	0.14489	BCSummer_BCFall	ns	Sulfur Metabolism	Sulfur_oxidation
Adenylylsulfate kinase (EC 2.7.1.25)	0.8149	0.39364	0.038437	0.14845	BCSummer_BCFall	ns	Sulfur Metabolism	Inorganic_Sulfur_Assimilation
Phosphoenolpyruvate phosphomutase (EC 5.4.2.9)	3.8625	1.8686	0.038726	0.14845	BCSummer_BCFall	ns	Phosphorus Metabolism	Phosphoenolpyruvate_phosphomutase
Sulfite reduction-associated complex DsrMKJOP protein DsrM (= HmeC)	2.4612	1.2623	0.051197	0.18841	BCSummer_BCFall	ns	Sulfur Metabolism	Sulfate_reduction-associated_complexes
Phosphate transport system permease protein PstA (TC 3.A.1.7.1)	1.8512	0.96176	0.054249	0.19033	BCSummer_BCFall	ns	Phosphorus Metabolism	High_affinity_phosphate_transporter_and_control_of_PHO_regulon
Sulfate and thiosulfate import ATP-binding protein CysA (EC 3.6.3.25)	2.8096	1.4693	0.055857	0.19033	BCSummer_BCFall	ns	Sulfur Metabolism	Inorganic_Sulfur_Assimilation
Copper-containing nitrite reductase (EC 1.7.2.1)	0.78528	0.43524	0.071189	0.23391	BCSummer_BCFall	ns	Nitrogen Metabolism	Denitrification
Glyoxylate carboligase (EC 4.1.1.47)	-1.8726	1.0577	0.076673	0.24324	BCSummer_BCFall	ns	Nitrogen Metabolism	Allantoin_Utilization
Blr3520 protein homolog, hypothetical protein	-2.1557	1.3294	0.10489	0.32166	BCSummer_BCFall	ns	Sulfur Metabolism	Sulfur_oxidation
4Fe-4S ferredoxin, iron-sulfur binding	0.56234	0.36213	0.12045	0.35748	BCSummer_BCFall	ns	Sulfur Metabolism	Inorganic_Sulfur_Assimilation
Nitrous-oxide reductase (EC 1.7.99.6)	-0.4218	0.28371	0.13708	0.3878	BCSummer_BCFall	ns	Nitrogen Metabolism	Denitrification
Nitrogen regulatory protein P-II	0.58839	0.39779	0.1391	0.3878	BCSummer_BCFall	ns	Nitrogen Metabolism	Ammonia_assimilation
Inorganic pyrophosphatase (EC 3.6.1.1)	0.55582	0.38004	0.1436	0.38856	BCSummer_BCFall	ns	Phosphorus Metabolism	Phosphate_metabolism
Ammonium transporter	0.68587	0.47445	0.14828	0.38977	BCSummer_BCFall	ns	Nitrogen Metabolism	Ammonia_assimilation
Nitric-oxide reductase subunit C (EC 1.7.99.7)	-1.2365	0.89421	0.16672	0.42607	BCSummer_BCFall	ns	Nitrogen Metabolism	Denitrification
Phosphate transport system permease protein PstC (TC 3.A.1.7.1)	-1.4663	1.0726	0.17161	0.42671	BCSummer_BCFall	ns	Phosphorus Metabolism	High_affinity_phosphate_transporter_and_control_of_PHO_regulon
Hydroxylamine reductase (EC 1.7.-.-)	-0.29921	0.2578	0.24579	0.59135	BCSummer_BCFall	ns	Nitrogen Metabolism	Nitrosative_stress
Sulfite reduction-associated complex DsrMKJOP iron-sulfur protein DsrO (=HmeA)	-1.2591	1.0961	0.25068	0.59135	BCSummer_BCFall	ns	Sulfur Metabolism	Sulfate_reduction-associated_complexes
putative cytochrome P450 hydroxylase	0.74878	0.68839	0.27671	0.63644	BCSummer_BCFall	ns	Nitrogen Metabolism	Nitric_oxide_synthase
Nitrogen regulation protein NR(I)	-0.91878	0.86525	0.2883	0.64673	BCSummer_BCFall	ns	Nitrogen Metabolism	Ammonia_assimilation
Glutamate-ammonia-ligase adenylyltransferase (EC 2.7.7.42)	-0.9215	0.8804	0.29525	0.64673	BCSummer_BCFall	ns	Nitrogen Metabolism	Ammonia_assimilation
Cystathionine gamma-synthase (EC 2.5.1.48)	0.97216	0.9518	0.30707	0.65699	BCSummer_BCFall	ns	Sulfur Metabolism	L-Cystine_Uptake_and_Metabolism
Thiol peroxidase, Bcp-type (EC 1.11.1.15)	-0.43816	0.45872	0.33948	0.69307	BCSummer_BCFall	ns	Sulfur Metabolism	Thioredoxin-disulfide_reductase
Heme d1 biosynthesis protein NirJ	-1.1412	1.2057	0.34391	0.69307	BCSummer_BCFall	ns	Nitrogen Metabolism	Dissimilatory_nitrite_reductase
Respiratory nitrate reductase gamma chain (EC 1.7.99.4)	-1.008	1.0708	0.34653	0.69307	BCSummer_BCFall	ns	Nitrogen Metabolism	Nitrate_and_nitrite_ammonification/DNRA
Putative arylsulfatase regulatory protein	1.6336	1.7929	0.36221	0.69665	BCSummer_BCFall	ns	Sulfur Metabolism	Alkanesulfonate_assimilation
Nitrite reductase probable [NAD(P)H] subunit (EC 1.7.1.4)	-1.7827	1.9714	0.36583	0.69665	BCSummer_BCFall	ns	Nitrogen Metabolism	Nitrate_and_nitrite_ammonification/DNRA
Ferredoxin 3 fused to uncharacterized domain	-0.82631	0.92374	0.37104	0.69665	BCSummer_BCFall	ns	Nitrogen Metabolism	Nitrosative_stress
Sulfite reductase [NADPH] flavoprotein alpha-component (EC 1.8.1.2)	-1.8826	2.1878	0.38952	0.7117	BCSummer_BCFall	ns	Sulfur Metabolism	Inorganic_Sulfur_Assimilation
Predicted ATPase related to phosphate starvation-inducible protein PhoH	0.39578	0.46483	0.39453	0.7117	BCSummer_BCFall	ns	Phosphorus Metabolism	Phosphate_metabolism
Nitrate ABC transporter, ATP-binding protein	-1.0374	1.2449	0.40469	0.71296	BCSummer_BCFall	ns	Nitrogen Metabolism	Nitrate_and_nitrite_ammonification/DNRA
Iron-sulfur cluster assembly scaffold protein NifU	-1.0181	1.255	0.41724	0.71296	BCSummer_BCFall	ns	Nitrogen Metabolism	Nitrogen_fixation
Alkaline phosphatase (EC 3.1.3.1)	0.48618	0.61038	0.42573	0.71296	BCSummer_BCFall	ns	Phosphorus Metabolism	P_uptake_(cyanobacteria)
Alkanesulfonates-binding protein	-1.223	1.5371	0.42622	0.71296	BCSummer_BCFall	ns	Sulfur Metabolism	Alkanesulfonates_Utilization
Ferredoxin--NADP(+) reductase (EC 1.18.1.2)	-1.6757	2.1897	0.4441	0.7296	BCSummer_BCFall	ns	Sulfur Metabolism	Inorganic_Sulfur_Assimilation
PhnB protein	0.79531	1.0752	0.45948	0.74162	BCSummer_BCFall	ns	Phosphorus Metabolism	Alkylphosphonate_utilization
Nitrous oxide reductase maturation protein NosD	-0.92445	1.2965	0.47583	0.74525	BCSummer_BCFall	ns	Nitrogen Metabolism	Denitrification
Nitrous oxide reductase maturation protein NosR	-2.6593	3.7474	0.47793	0.74525	BCSummer_BCFall	ns	Nitrogen Metabolism	Denitrification
Nitric oxide-dependent regulator DnrN or NorA	-0.54864	0.84108	0.51421	0.77167	BCSummer_BCFall	ns	Nitrogen Metabolism	Nitrosative_stress
Sulfite reduction-associated complex DsrMKJOP protein DsrK (=HmeD)	0.24221	0.37596	0.51941	0.77167	BCSummer_BCFall	ns	Sulfur Metabolism	Sulfate_reduction-associated_complexes
Phosphate regulon sensor protein PhoR (SphS) (EC 2.7.13.3)	-0.70371	1.0939	0.52004	0.77167	BCSummer_BCFall	ns	Phosphorus Metabolism	High_affinity_phosphate_transporter_and_control_of_PHO_regulon
Sulfite reduction-associated complex DsrMKJOP multiheme protein DsrJ (=HmeF)	-0.96337	1.5916	0.545	0.79587	BCSummer_BCFall	ns	Sulfur Metabolism	Sulfate_reduction-associated_complexes
Phosphate transport ATP-binding protein PstB (TC 3.A.1.7.1)	0.24623	0.45625	0.58941	0.831	BCSummer_BCFall	ns	Phosphorus Metabolism	High_affinity_phosphate_transporter_and_control_of_PHO_regulon
Alkylphosphonate utilization operon protein PhnA	-1.0792	2.0287	0.59476	0.831	BCSummer_BCFall	ns	Phosphorus Metabolism	Alkylphosphonate_utilization
Exopolyphosphatase (EC 3.6.1.11)	-0.692	1.3573	0.61018	0.831	BCSummer_BCFall	ns	Phosphorus Metabolism	Phosphate_metabolism
Nitric oxide reductase activation protein NorQ	-1.4084	2.8116	0.61643	0.831	BCSummer_BCFall	ns	Nitrogen Metabolism	Denitrification
Nitrogen regulation protein NR(II) (EC 2.7.3.-)	-1.2427	2.5145	0.62115	0.831	BCSummer_BCFall	ns	Nitrogen Metabolism	Ammonia_assimilation
Respiratory nitrate reductase beta chain (EC 1.7.99.4)	-0.1537	0.31289	0.62325	0.831	BCSummer_BCFall	ns	Nitrogen Metabolism	Nitrate_and_nitrite_ammonification/DNRA
Nitrate/nitrite response regulator protein	0.47141	1.0065	0.63952	0.84051	BCSummer_BCFall	ns	Nitrogen Metabolism	Nitrate_and_nitrite_ammonification/DNRA
Phosphate transport regulator (distant homolog of PhoU)	0.53045	1.2316	0.66668	0.85653	BCSummer_BCFall	ns	Phosphorus Metabolism	Phosphate_metabolism
Sulfate adenylyltransferase subunit 1 (EC 2.7.7.4)	0.42599	1.0007	0.67033	0.85653	BCSummer_BCFall	ns	Sulfur Metabolism	Inorganic_Sulfur_Assimilation
Nitrogenase (molybdenum-iron)-specific transcriptional regulator NifA	0.41314	1.0306	0.6885	0.8677	BCSummer_BCFall	ns	Nitrogen Metabolism	Nitrogen_fixation
Sulfite oxidase	0.35233	0.94926	0.71052	0.87976	BCSummer_BCFall	ns	Sulfur Metabolism	Sulfur_oxidation
SoxH protein, homolog	-0.63316	1.7481	0.7172	0.87976	BCSummer_BCFall	ns	Sulfur Metabolism	Sulfur_oxidation
Nitrate/nitrite transporter	-0.12827	0.37952	0.73539	0.88267	BCSummer_BCFall	ns	Nitrogen Metabolism	Nitrate_and_nitrite_ammonification/DNRA
Heme d1 biosynthesis protein NirF	-0.61086	1.8789	0.7451	0.88267	BCSummer_BCFall	ns	Nitrogen Metabolism	Dissimilatory_nitrite_reductase
Putative gluthatione transporter,solute-binding component	-0.37774	1.2198	0.75681	0.88267	BCSummer_BCFall	ns	Sulfur Metabolism	Utilization_of_glutathione_as_a_sulphur_source
Cytochrome c551 NirM	-0.20956	0.67999	0.75795	0.88267	BCSummer_BCFall	ns	Nitrogen Metabolism	Dissimilatory_nitrite_reductase
Nitrite reductase associated c-type cytochorome NirN	-0.38202	1.4018	0.78523	0.89335	BCSummer_BCFall	ns	Nitrogen Metabolism	Dissimilatory_nitrite_reductase
Periplasmic nitrate reductase precursor (EC 1.7.99.4)	-0.074475	0.27501	0.78654	0.89335	BCSummer_BCFall	ns	Nitrogen Metabolism	Nitrate_and_nitrite_ammonification/DNRA
Lipocalin-related protein and Bos/Can/Equ allergen	-0.27835	1.1646	0.8111	0.90401	BCSummer_BCFall	ns	Sulfur Metabolism	Sulfur_oxidation
Sulfide dehydrogenase [flavocytochrome C] flavoprotein chain precursor (EC 1.8.2.-)	0.080231	0.34398	0.81557	0.90401	BCSummer_BCFall	ns	Sulfur Metabolism	Sulfur_oxidation
Nitric-oxide reductase subunit B (EC 1.7.99.7)	-0.11446	0.53814	0.83156	0.91076	BCSummer_BCFall	ns	Nitrogen Metabolism	Denitrification
Alkanesulfonates ABC transporter ATP-binding protein	-0.50281	2.6513	0.84959	0.91956	BCSummer_BCFall	ns	Sulfur Metabolism	Alkanesulfonates_Utilization
Cytochrome c nitrite reductase, small subunit NrfH	-0.28394	1.939	0.88358	0.94112	BCSummer_BCFall	ns	Nitrogen Metabolism	Nitrate_and_nitrite_ammonification/DNRA
Cystathionine beta-lyase (EC 4.4.1.8)	-0.34595	2.5008	0.88997	0.94112	BCSummer_BCFall	ns	Sulfur Metabolism	L-Cystine_Uptake_and_Metabolism
Nitric oxide -responding transcriptional regulator Dnr (Crp/Fnr family)	-0.1387	1.2944	0.91467	0.95093	BCSummer_BCFall	ns	Nitrogen Metabolism	Denitrification
3'(2'),5'-bisphosphate nucleotidase (EC 3.1.3.7)	0.14673	1.4594	0.91992	0.95093	BCSummer_BCFall	ns	Sulfur Metabolism	Inorganic_Sulfur_Assimilation
Alkylhydroperoxidase protein D	-0.12889	3.7936	0.9729	0.99452	BCSummer_BCFall	ns	Sulfur Metabolism	Thioredoxin-disulfide_reductase
Anaerobic nitric oxide reductase flavorubredoxin	0.013924	1.0978	0.98988	0.99694	BCSummer_BCFall	ns	Nitrogen Metabolism	Nitrosative_stress
Phosphate transport system regulatory protein PhoU	0.001877	0.48874	0.99694	0.99694	BCSummer_BCFall	ns	Phosphorus Metabolism	Phosphate_metabolism
Alkyl hydroperoxide reductase protein C (EC 1.6.4.-)	-3.2208	0.24275	3.5497e-40	5.6085E-38*	NCSummer_NCFall	Fall	Sulfur Metabolism	Thioredoxin-disulfide_reductase
Hydroxylamine reductase (EC 1.7.-.-)	-2.2398	0.21766	7.7548e-25	6.1263E-23*	NCSummer_NCFall	Fall	Nitrogen Metabolism	Nitrosative_stress
Ferredoxin 3 fused to uncharacterized domain	-3.6243	0.37356	2.9524e-22	1.5549E-20*	NCSummer_NCFall	Fall	Nitrogen Metabolism	Nitrosative_stress
Cytochrome c551 NirM	-3.4973	0.38689	1.5735e-19	6.2153E-18*	NCSummer_NCFall	Fall	Nitrogen Metabolism	Dissimilatory_nitrite_reductase
Nitrous-oxide reductase (EC 1.7.99.6)	-2.0721	0.23093	2.8873e-19	9.124E-18*	NCSummer_NCFall	Fall	Nitrogen Metabolism	Denitrification
Alkyl hydroperoxide reductase protein F (EC 1.6.4.-)	-2.8577	0.33346	1.0355e-17	2.7269E-16*	NCSummer_NCFall	Fall	Sulfur Metabolism	Thioredoxin-disulfide_reductase
4Fe-4S ferredoxin, iron-sulfur binding	-1.8902	0.24576	1.4547e-14	0.00000000000032836*	NCSummer_NCFall	Fall	Sulfur Metabolism	Inorganic_Sulfur_Assimilation
Pyrophosphate-energized proton pump (EC 3.6.1.1)	-1.335	0.21171	2.8628e-10	0.0000000056541*	NCSummer_NCFall	Fall	Phosphorus Metabolism	Phosphate_metabolism
Respiratory nitrate reductase beta chain (EC 1.7.99.4)	-1.517	0.26262	7.6266e-09	0.00000012119*	NCSummer_NCFall	Fall	Nitrogen Metabolism	Nitrate_and_nitrite_ammonification/DNRA
Sulfate adenylyltransferase, dissimilatory-type (EC 2.7.7.4)	-1.6471	0.28587	8.3195e-09	0.00000012119*	NCSummer_NCFall	Fall	Sulfur Metabolism	Inorganic_Sulfur_Assimilation
Copper-containing nitrite reductase (EC 1.7.2.1)	-1.7034	0.29576	8.4375e-09	0.00000012119*	NCSummer_NCFall	Fall	Nitrogen Metabolism	Denitrification
Nitrite reductase [NAD(P)H] large subunit (EC 1.7.1.4)	2.2148	0.41299	8.1897e-08	0.0000010783*	NCSummer_NCFall	Summer	Nitrogen Metabolism	Nitrate_and_nitrite_ammonification/DNRA
Periplasmic nitrate reductase precursor (EC 1.7.99.4)	-1.2296	0.23004	9.0401e-08	0.0000010987*	NCSummer_NCFall	Fall	Nitrogen Metabolism	Nitrate_and_nitrite_ammonification/DNRA
Thiol peroxidase, Bcp-type (EC 1.11.1.15)	-1.5151	0.29719	3.4329e-07	0.0000038743*	NCSummer_NCFall	Fall	Sulfur Metabolism	Thioredoxin-disulfide_reductase
Assimilatory nitrate reductase large subunit (EC:1.7.99.4)	1.7959	0.36213	7.0778e-07	0.0000074553*	NCSummer_NCFall	Summer	Nitrogen Metabolism	Nitrate_and_nitrite_ammonification/DNRA
Nitric-oxide reductase subunit B (EC 1.7.99.7)	-1.6168	0.32929	9.1089e-07	0.000008995*	NCSummer_NCFall	Fall	Nitrogen Metabolism	Denitrification
Glutamate-ammonia-ligase adenylyltransferase (EC 2.7.7.42)	1.7484	0.35745	1.0015e-06	0.0000093078*	NCSummer_NCFall	Summer	Nitrogen Metabolism	Ammonia_assimilation
Respiratory nitrate reductase alpha chain (EC 1.7.99.4)	-1.081	0.2298	2.5484e-06	0.000022369*	NCSummer_NCFall	Fall	Nitrogen Metabolism	Nitrate_and_nitrite_ammonification/DNRA
Nitrate ABC transporter, nitrate-binding protein	3.0887	0.66697	3.6403e-06	0.000030272*	NCSummer_NCFall	Summer	Nitrogen Metabolism	Nitrate_and_nitrite_ammonification/DNRA
Nitric oxide-dependent regulator DnrN or NorA	-2.2056	0.49118	7.1092e-06	0.000056163*	NCSummer_NCFall	Fall	Nitrogen Metabolism	Nitrosative_stress
Iron-sulfur cluster assembly scaffold protein NifU	-1.7797	0.40215	9.6245e-06	0.000072413*	NCSummer_NCFall	Fall	Nitrogen Metabolism	Nitrogen_fixation
Inorganic pyrophosphatase (EC 3.6.1.1)	-1.2203	0.27979	1.2926e-05	0.00009283*	NCSummer_NCFall	Fall	Phosphorus Metabolism	Phosphate_metabolism
Nitrate ABC transporter, ATP-binding protein	3.4651	0.80583	1.7081e-05	0.00011526*	NCSummer_NCFall	Summer	Nitrogen Metabolism	Nitrate_and_nitrite_ammonification/DNRA
Sulfite reduction-associated complex DsrMKJOP protein DsrK (=HmeD)	-1.3786	0.32101	1.7508e-05	0.00011526*	NCSummer_NCFall	Fall	Sulfur Metabolism	Sulfate_reduction-associated_complexes
Ammonium transporter	1.0928	0.25637	2.0199e-05	0.00012766*	NCSummer_NCFall	Summer	Nitrogen Metabolism	Ammonia_assimilation
Sulfur oxidation protein SoxZ	-1.8136	0.42959	2.4251e-05	0.00014737*	NCSummer_NCFall	Fall	Sulfur Metabolism	Sulfur_oxidation
Nitrogen regulatory protein P-II	-1.2042	0.28722	2.7552e-05	0.00016123*	NCSummer_NCFall	Fall	Nitrogen Metabolism	Ammonia_assimilation
Phosphate ABC transporter, periplasmic phosphate-binding protein PstS (TC 3.A.1.7.1)	-1.0422	0.24984	3.0238e-05	0.00017063*	NCSummer_NCFall	Fall	Phosphorus Metabolism	P_uptake_(cyanobacteria)
Sulfide dehydrogenase [flavocytochrome C] flavoprotein chain precursor (EC 1.8.2.-)	-1.2338	0.30969	6.7749e-05	0.00036912*	NCSummer_NCFall	Fall	Sulfur Metabolism	Sulfur_oxidation
Phosphate transport system permease protein PstA (TC 3.A.1.7.1)	1.1838	0.3167	0.00018549	0.00097693*	NCSummer_NCFall	Summer	Phosphorus Metabolism	High_affinity_phosphate_transporter_and_control_of_PHO_regulon
transcriptional regulator SoxR	-2.4196	0.67209	0.00031801	0.0016208*	NCSummer_NCFall	Fall	Sulfur Metabolism	Sulfur_oxidation
Sulfur oxidation protein SoxY	-1.6109	0.45282	0.00037451	0.0018491*	NCSummer_NCFall	Fall	Sulfur Metabolism	Sulfur_oxidation
Nitrate/nitrite transporter	-0.87432	0.24881	0.00044145	0.0021136*	NCSummer_NCFall	Fall	Nitrogen Metabolism	Nitrate_and_nitrite_ammonification/DNRA
Nitrogenase FeMo-cofactor scaffold and assembly protein NifN	5.375	1.5501	0.00052532	0.0024412*	NCSummer_NCFall	Summer	Nitrogen Metabolism	Nitrogen_fixation
Nitrate ABC transporter, permease protein	3.7373	1.1055	0.00072308	0.0032642*	NCSummer_NCFall	Summer	Nitrogen Metabolism	Nitrate_and_nitrite_ammonification/DNRA
ABC-type nitrate/sulfonate/bicarbonate transport system, permease component	2.8369	0.84694	0.00080919	0.003544*	NCSummer_NCFall	Summer	Sulfur Metabolism	Alkanesulfonate_assimilation
Nitric-oxide reductase subunit C (EC 1.7.99.7)	-1.5794	0.47249	0.00082993	0.003544*	NCSummer_NCFall	Fall	Nitrogen Metabolism	Denitrification
Sulfate and thiosulfate import ATP-binding protein CysA (EC 3.6.3.25)	1.4218	0.42776	0.00088777	0.0036776*	NCSummer_NCFall	Summer	Sulfur Metabolism	Inorganic_Sulfur_Assimilation
Phosphate regulon sensor protein PhoR (SphS) (EC 2.7.13.3)	1.3506	0.40711	0.00090776	0.0036776*	NCSummer_NCFall	Summer	Phosphorus Metabolism	High_affinity_phosphate_transporter_and_control_of_PHO_regulon
Cyanate ABC transporter, substrate binding protein	5.1601	1.5686	0.0010032	0.0039344*	NCSummer_NCFall	Summer	Nitrogen Metabolism	Cyanate_hydrolysis
Sulfite reduction-associated complex DsrMKJOP protein DsrP (= HmeB)	-1.6776	0.51072	0.0010209	0.0039344*	NCSummer_NCFall	Fall	Sulfur Metabolism	Sulfate_reduction-associated_complexes
Anaerobic nitric oxide reductase flavorubredoxin	-1.8509	0.57092	0.0011869	0.0043709*	NCSummer_NCFall	Fall	Nitrogen Metabolism	Nitrosative_stress
Putative glutathione transporter, permease component	1.8333	0.56566	0.0011912	0.0043709*	NCSummer_NCFall	Summer	Sulfur Metabolism	Utilization_of_glutathione_as_a_sulphur_source
Adenylylsulfate reductase alpha-subunit (EC 1.8.99.2)	-1.7008	0.52578	0.0012172	0.0043709*	NCSummer_NCFall	Fall	Sulfur Metabolism	Inorganic_Sulfur_Assimilation
Allantoinase (EC 3.5.2.5)	3.6062	1.1281	0.0013894	0.0048782*	NCSummer_NCFall	Summer	Nitrogen Metabolism	Allantoin_Utilization
Sulfite dehydrogenase cytochrome subunit SoxD	-1.3722	0.4326	0.0015139	0.0052001*	NCSummer_NCFall	Fall	Sulfur Metabolism	Sulfur_oxidation
Protein similar to glutamate synthase [NADPH] small chain, clustered with sulfite reductase	-1.3536	0.4566	0.0030324	0.010078*	NCSummer_NCFall	Fall	Sulfur Metabolism	Sulfate_reduction-associated_complexes
Nitrogenase FeMo-cofactor scaffold and assembly protein NifE	4.4846	1.5143	0.0030618	0.010078*	NCSummer_NCFall	Summer	Nitrogen Metabolism	Nitrogen_fixation
Putative glutathione transporter, ATP-binding component	1.9276	0.66272	0.0036308	0.011708*	NCSummer_NCFall	Summer	Sulfur Metabolism	Utilization_of_glutathione_as_a_sulphur_source
Nitrogenase (molybdenum-iron) alpha chain (EC 1.18.6.1)	4.3211	1.5368	0.0049276	0.015571*	NCSummer_NCFall	Summer	Nitrogen Metabolism	Nitrogen_fixation
Nitric oxide reductase activation protein NorD	2.737	0.98238	0.0053348	0.016331*	NCSummer_NCFall	Summer	Nitrogen Metabolism	Denitrification
Sulfite reduction-associated complex DsrMKJOP protein DsrM (= HmeC)	-1.6804	0.60365	0.0053749	0.016331*	NCSummer_NCFall	Fall	Sulfur Metabolism	Sulfate_reduction-associated_complexes
ABC-type probable sulfate transporter, ATPase component	3.0796	1.145	0.0071544	0.021328*	NCSummer_NCFall	Summer	Sulfur Metabolism	Inorganic_Sulfur_Assimilation
ABC-type nitrate/sulfonate/bicarbonate transport system, ATPase component	1.3634	0.50931	0.0074302	0.021368*	NCSummer_NCFall	Summer	Sulfur Metabolism	Alkanesulfonate_assimilation
Cyanate ABC transporter, permease protein	4.463	1.6674	0.0074382	0.021368*	NCSummer_NCFall	Summer	Nitrogen Metabolism	Cyanate_hydrolysis
Phosphate transport regulator (distant homolog of PhoU)	-1.0512	0.40444	0.0093428	0.025919*	NCSummer_NCFall	Fall	Phosphorus Metabolism	Phosphate_metabolism
putative cytochrome P450 hydroxylase	0.94063	0.36193	0.0093505	0.025919*	NCSummer_NCFall	Summer	Nitrogen Metabolism	Nitric_oxide_synthase
Ferredoxin--nitrite reductase (EC 1.7.7.1)	4.2368	1.689	0.012124	0.033028*	NCSummer_NCFall	Summer	Nitrogen Metabolism	Nitrate_and_nitrite_ammonification/DNRA
Predicted ATPase related to phosphate starvation-inducible protein PhoH	-0.68326	0.27923	0.014406	0.038579*	NCSummer_NCFall	Fall	Phosphorus Metabolism	Phosphate_metabolism
Nitrite reductase [NAD(P)H] small subunit (EC 1.7.1.4)	3.7075	1.5455	0.016442	0.043297*	NCSummer_NCFall	Summer	Nitrogen Metabolism	Nitrate_and_nitrite_ammonification/DNRA
ammonium/methylammonium permease	4.0435	1.6937	0.016971	0.043959*	NCSummer_NCFall	Summer	Nitrogen Metabolism	Ammonia_assimilation
Sulfite reduction-associated complex DsrMKJOP iron-sulfur protein DsrO (=HmeA)	-1.0866	0.47102	0.021064	0.053679	NCSummer_NCFall	ns	Sulfur Metabolism	Sulfate_reduction-associated_complexes
Nitric oxide -responding transcriptional regulator Dnr (Crp/Fnr family)	-1.1445	0.50925	0.024615	0.061733	NCSummer_NCFall	ns	Nitrogen Metabolism	Denitrification
Manganese-dependent inorganic pyrophosphatase (EC 3.6.1.1)	-0.79539	0.36668	0.03007	0.074236	NCSummer_NCFall	ns	Phosphorus Metabolism	Phosphate_metabolism
Soluble pyridine nucleotide transhydrogenase (EC 1.6.1.1)	1.2389	0.57669	0.03169	0.077031	NCSummer_NCFall	ns	Phosphorus Metabolism	Phosphate_metabolism
4Fe-4S ferredoxin, nitrogenase-associated	3.7421	1.7665	0.034141	0.081732	NCSummer_NCFall	ns	Nitrogen Metabolism	Nitrogen_fixation
Sulfur oxidation protein SoxB	0.89526	0.44505	0.044261	0.10438	NCSummer_NCFall	ns	Sulfur Metabolism	Sulfur_oxidation
Metal-dependent hydrolase involved in phosphonate metabolism	3.5746	1.7946	0.046386	0.10778	NCSummer_NCFall	ns	Phosphorus Metabolism	Alkylphosphonate_utilization
Glyoxylate carboligase (EC 4.1.1.47)	-0.84934	0.4298	0.048141	0.11024	NCSummer_NCFall	ns	Nitrogen Metabolism	Allantoin_Utilization
Nitrogenase (molybdenum-iron) reductase and maturation protein NifH	2.3492	1.2095	0.052114	0.11763	NCSummer_NCFall	ns	Nitrogen Metabolism	Nitrogen_fixation
Cyanate ABC transporter, ATP-binding protein	3.0746	1.5909	0.053286	0.11858	NCSummer_NCFall	ns	Nitrogen Metabolism	Cyanate_hydrolysis
Ureidoglycolate dehydrogenase (EC 1.1.1.154)	2.3469	1.2192	0.054244	0.1188	NCSummer_NCFall	ns	Nitrogen Metabolism	Allantoin_Utilization
SoxH protein, homolog	-1.3206	0.68791	0.054888	0.1188	NCSummer_NCFall	ns	Sulfur Metabolism	Sulfur_oxidation
Taurine transport ATP-binding protein TauB	1.3408	0.70454	0.057023	0.12175	NCSummer_NCFall	ns	Sulfur Metabolism	Taurine_Utilization
Phosphoadenylyl-sulfate reductase [thioredoxin] (EC 1.8.4.8)	0.91672	0.48485	0.058659	0.12357	NCSummer_NCFall	ns	Sulfur Metabolism	Inorganic_Sulfur_Assimilation
Allantoicase (EC 3.5.3.4)	2.9459	1.6075	0.066872	0.13902	NCSummer_NCFall	ns	Nitrogen Metabolism	Allantoin_Utilization
Metal-dependent hydrolases of the beta-lactamase superfamily I; PhnP protein	1.6956	0.9316	0.068749	0.14107	NCSummer_NCFall	ns	Phosphorus Metabolism	Alkylphosphonate_utilization
Sodium-dependent phosphate transporter	1.2224	0.67382	0.069662	0.14111	NCSummer_NCFall	ns	Phosphorus Metabolism	Phosphate_metabolism
Nitrogenase (molybdenum-iron) beta chain (EC 1.18.6.1)	1.1309	0.62608	0.070862	0.14172	NCSummer_NCFall	ns	Nitrogen Metabolism	Nitrogen_fixation
Nitrogenase FeMo-cofactor synthesis FeS core scaffold and assembly protein NifB	1.3168	0.73849	0.074581	0.1473	NCSummer_NCFall	ns	Nitrogen Metabolism	Nitrogen_fixation
Exopolyphosphatase (EC 3.6.1.11)	0.62816	0.35636	0.077949	0.15205	NCSummer_NCFall	ns	Phosphorus Metabolism	Phosphate_metabolism
Response regulator NasT	1.8361	1.057	0.082368	0.15576	NCSummer_NCFall	ns	Nitrogen Metabolism	Nitrate_and_nitrite_ammonification/DNRA
Alkaline phosphatase (EC 3.1.3.1)	-0.5135	0.29608	0.082855	0.15576	NCSummer_NCFall	ns	Phosphorus Metabolism	P_uptake_(cyanobacteria)
Alkanesulfonate monooxygenase (EC 1.14.14.5)	2.8391	1.6404	0.083509	0.15576	NCSummer_NCFall	ns	Sulfur Metabolism	Alkanesulfonate_assimilation
NifM protein	3.2337	1.8701	0.083793	0.15576	NCSummer_NCFall	ns	Nitrogen Metabolism	Nitrogen_fixation
Nitric-oxide reductase (EC 1.7.99.7), quinol-dependent	-0.57451	0.33506	0.086415	0.15876	NCSummer_NCFall	ns	Nitrogen Metabolism	Denitrification
Putative sulfate permease	1.0565	0.6244	0.090645	0.16462	NCSummer_NCFall	ns	Sulfur Metabolism	Inorganic_Sulfur_Assimilation
Functional role page for Anaerobic nitric oxide reductase transcription regulator NorR	0.98331	0.59658	0.099305	0.17657	NCSummer_NCFall	ns	Nitrogen Metabolism	Nitrosative_stress
Nitrate/nitrite sensor protein (EC 2.7.3.-)	0.89949	0.54598	0.09946	0.17657	NCSummer_NCFall	ns	Nitrogen Metabolism	Nitrate_and_nitrite_ammonification/DNRA
Sulfite reductase [NADPH] flavoprotein alpha-component (EC 1.8.1.2)	1.1735	0.72425	0.10516	0.18383	NCSummer_NCFall	ns	Sulfur Metabolism	Inorganic_Sulfur_Assimilation
Alkanesulfonates transport system permease protein	1.7237	1.066	0.10588	0.18383	NCSummer_NCFall	ns	Sulfur Metabolism	Alkanesulfonates_Utilization
RecA/RadA recombinase	2.5888	1.6961	0.12693	0.21799	NCSummer_NCFall	ns	Phosphorus Metabolism	Phosphate-binding_DING_proteins
Sialidase (EC 3.2.1.18)	1.3149	0.88851	0.1389	0.23598	NCSummer_NCFall	ns	Sulfur Metabolism	Galactosylceramide_and_Sulfatide_metabolism
2-aminoethylphosphonate:pyruvate aminotransferase (EC 2.6.1.37)	1.0013	0.68431	0.1434	0.24104	NCSummer_NCFall	ns	Phosphorus Metabolism	Phosphonate_metabolism
Nitrate/nitrite response regulator protein	-0.68822	0.48567	0.15647	0.26023	NCSummer_NCFall	ns	Nitrogen Metabolism	Nitrate_and_nitrite_ammonification/DNRA
Phosphate transport system permease protein PstC (TC 3.A.1.7.1)	0.43851	0.31347	0.16184	0.26636	NCSummer_NCFall	ns	Phosphorus Metabolism	High_affinity_phosphate_transporter_and_control_of_PHO_regulon
NnrU family protein, required for expression of nitric oxide and nitrite reductases (Nir and Nor)	1.7608	1.2749	0.16723	0.2724	NCSummer_NCFall	ns	Nitrogen Metabolism	Denitrification
Alpha-galactosidase precursor (EC 3.2.1.22)	-0.58709	0.44036	0.18247	0.29418	NCSummer_NCFall	ns	Sulfur Metabolism	Galactosylceramide_and_Sulfatide_metabolism
Taurine transport system permease protein TauC	2.2663	1.7269	0.18941	0.30228	NCSummer_NCFall	ns	Sulfur Metabolism	Taurine_Utilization
Nitric oxide reductase activation protein NorQ	-0.82403	0.63108	0.19164	0.30279	NCSummer_NCFall	ns	Nitrogen Metabolism	Denitrification
ABC-type probable sulfate transporter, permease protein	1.3991	1.0896	0.1991	0.30857	NCSummer_NCFall	ns	Sulfur Metabolism	Inorganic_Sulfur_Assimilation
Sulfate adenylyltransferase subunit 1 (EC 2.7.7.4)	0.44114	0.34362	0.1992	0.30857	NCSummer_NCFall	ns	Sulfur Metabolism	Inorganic_Sulfur_Assimilation
Adenylyl-sulfate reductase [thioredoxin] (EC 1.8.4.10)	1.1324	0.90634	0.21151	0.32446	NCSummer_NCFall	ns	Sulfur Metabolism	Inorganic_Sulfur_Assimilation
NnrS protein involved in response to NO	0.62467	0.50406	0.21524	0.32603	NCSummer_NCFall	ns	Nitrogen Metabolism	Denitrification
Nitrite transporter from formate/nitrite family	-0.80545	0.65485	0.21871	0.32603	NCSummer_NCFall	ns	Nitrogen Metabolism	Nitrate_and_nitrite_ammonification/DNRA
Phosphate transport system regulatory protein PhoU	-0.42778	0.34781	0.21873	0.32603	NCSummer_NCFall	ns	Phosphorus Metabolism	Phosphate_metabolism
Phosphate transport ATP-binding protein PstB (TC 3.A.1.7.1)	0.29367	0.2548	0.24909	0.36782	NCSummer_NCFall	ns	Phosphorus Metabolism	High_affinity_phosphate_transporter_and_control_of_PHO_regulon
Nitrogen regulation protein NR(II) (EC 2.7.3.-)	0.83008	0.77931	0.28681	0.41606	NCSummer_NCFall	ns	Nitrogen Metabolism	Ammonia_assimilation
Cystathionine beta-lyase (EC 4.4.1.8)	0.52987	0.49996	0.28922	0.41606	NCSummer_NCFall	ns	Sulfur Metabolism	L-Cystine_Uptake_and_Metabolism
Nitrogenase (molybdenum-iron)-specific transcriptional regulator NifA	0.34786	0.32853	0.28966	0.41606	NCSummer_NCFall	ns	Nitrogen Metabolism	Nitrogen_fixation
PhnB protein	0.43603	0.41643	0.29508	0.41943	NCSummer_NCFall	ns	Phosphorus Metabolism	Alkylphosphonate_utilization
Glutamine amidotransferase, class-II	0.70601	0.67742	0.29732	0.41943	NCSummer_NCFall	ns	Nitrogen Metabolism	Ammonia_assimilation
Nitric oxide reductase activation protein NorE	1.3499	1.338	0.31304	0.43771	NCSummer_NCFall	ns	Nitrogen Metabolism	Denitrification
Cytochrome c55X precursor NirC	-0.74565	0.74563	0.3173	0.43976	NCSummer_NCFall	ns	Nitrogen Metabolism	Dissimilatory_nitrite_reductase
Alkanesulfonates ABC transporter ATP-binding protein	0.59794	0.60501	0.323	0.44378	NCSummer_NCFall	ns	Sulfur Metabolism	Alkanesulfonates_Utilization
Respiratory nitrate reductase gamma chain (EC 1.7.99.4)	-0.46817	0.48001	0.3294	0.44697	NCSummer_NCFall	ns	Nitrogen Metabolism	Nitrate_and_nitrite_ammonification/DNRA
Cytochrome c-type biogenesis protein CcdA (DsbD analog)	0.61925	0.637	0.33098	0.44697	NCSummer_NCFall	ns	Sulfur Metabolism	Sulfur_oxidation
Cystathionine gamma-synthase (EC 2.5.1.48)	-0.3504	0.38996	0.36888	0.49393	NCSummer_NCFall	ns	Sulfur Metabolism	L-Cystine_Uptake_and_Metabolism
Ferredoxin--NADP(+) reductase (EC 1.18.1.2)	-0.69023	0.83096	0.40618	0.53929	NCSummer_NCFall	ns	Sulfur Metabolism	Inorganic_Sulfur_Assimilation
Nitrous oxide reductase maturation transmembrane protein NosY	0.65311	0.80061	0.41463	0.53969	NCSummer_NCFall	ns	Nitrogen Metabolism	Denitrification
Ferredoxin-type protein NapG (periplasmic nitrate reductase)	-0.76138	0.93559	0.41576	0.53969	NCSummer_NCFall	ns	Nitrogen Metabolism	Nitrate_and_nitrite_ammonification/DNRA
Sulfur oxidation protein SoxX	-0.53371	0.65885	0.41791	0.53969	NCSummer_NCFall	ns	Sulfur Metabolism	Sulfur_oxidation
Alkylphosphonate utilization operon protein PhnA	-0.59401	0.73891	0.42146	0.53969	NCSummer_NCFall	ns	Phosphorus Metabolism	Alkylphosphonate_utilization
Oxidoreductase probably involved in sulfite reduction	0.75596	0.94553	0.424	0.53969	NCSummer_NCFall	ns	Sulfur Metabolism	Inorganic_Sulfur_Assimilation
Polyferredoxin NapH (periplasmic nitrate reductase)	-0.39943	0.50281	0.42697	0.53969	NCSummer_NCFall	ns	Nitrogen Metabolism	Nitrate_and_nitrite_ammonification/DNRA
Phosphonoacetate hydrolase (EC 3.11.1.2)	0.59179	0.76488	0.43911	0.55063	NCSummer_NCFall	ns	Phosphorus Metabolism	Phosphonate_metabolism
NAD(P) transhydrogenase alpha subunit (EC 1.6.1.2)	-0.20685	0.27031	0.44413	0.55254	NCSummer_NCFall	ns	Phosphorus Metabolism	Phosphate_metabolism
Respiratory nitrate reductase delta chain (EC 1.7.99.4)	0.5192	0.69671	0.45614	0.56305	NCSummer_NCFall	ns	Nitrogen Metabolism	Nitrate_and_nitrite_ammonification/DNRA
Probable low-affinity inorganic phosphate transporter	-0.1764	0.26276	0.50201	0.61487	NCSummer_NCFall	ns	Phosphorus Metabolism	Phosphate_metabolism
3'(2'),5'-bisphosphate nucleotidase (EC 3.1.3.7)	0.45433	0.69505	0.51333	0.6239	NCSummer_NCFall	ns	Sulfur Metabolism	Inorganic_Sulfur_Assimilation
Sulfur oxidation molybdopterin C protein	-0.25823	0.40094	0.51954	0.62662	NCSummer_NCFall	ns	Sulfur Metabolism	Sulfur_oxidation
Allantoate amidohydrolase (EC 3.5.3.9)	0.67985	1.0716	0.52579	0.62935	NCSummer_NCFall	ns	Nitrogen Metabolism	Allantoin_Utilization
Nitrogen regulation protein NR(I)	0.17765	0.29691	0.54962	0.65284	NCSummer_NCFall	ns	Nitrogen Metabolism	Ammonia_assimilation
Sulfate-binding protein Sbp	0.34734	0.58646	0.55367	0.65284	NCSummer_NCFall	ns	Sulfur Metabolism	Inorganic_Sulfur_Assimilation
Cytochrome c nitrite reductase, small subunit NrfH	-0.39877	0.70703	0.57275	0.67033	NCSummer_NCFall	ns	Nitrogen Metabolism	Nitrate_and_nitrite_ammonification/DNRA
Alkaline phosphatase synthesis transcriptional regulatory protein PhoP	-0.34897	0.63764	0.58418	0.67636	NCSummer_NCFall	ns	Phosphorus Metabolism	High_affinity_phosphate_transporter_and_control_of_PHO_regulon
Lipocalin-related protein and Bos/Can/Equ allergen	-0.20862	0.38353	0.58647	0.67636	NCSummer_NCFall	ns	Sulfur Metabolism	Sulfur_oxidation
Nitrite reductase associated c-type cytochorome NirN	0.27222	0.56256	0.62846	0.71954	NCSummer_NCFall	ns	Nitrogen Metabolism	Dissimilatory_nitrite_reductase
ABC-type probable sulfate transporter, periplasmic binding protein	0.42687	0.95217	0.65392	0.74331	NCSummer_NCFall	ns	Sulfur Metabolism	Inorganic_Sulfur_Assimilation
ABC-type nitrate/sulfonate/bicarbonate transport systems, periplasmic components	0.26338	0.59883	0.66006	0.74493	NCSummer_NCFall	ns	Sulfur Metabolism	Alkanesulfonate_assimilation
Phosphoenolpyruvate phosphomutase (EC 5.4.2.9)	0.31522	0.78576	0.6883	0.77129	NCSummer_NCFall	ns	Phosphorus Metabolism	Phosphoenolpyruvate_phosphomutase
Nitrous oxide reductase maturation protein NosD	0.21244	0.60112	0.72379	0.80534	NCSummer_NCFall	ns	Nitrogen Metabolism	Denitrification
Blr3520 protein homolog, hypothetical protein	-0.70212	2.2859	0.75873	0.83832	NCSummer_NCFall	ns	Sulfur Metabolism	Sulfur_oxidation
Heme d1 biosynthesis protein NirF	-0.20317	0.69339	0.76951	0.84433	NCSummer_NCFall	ns	Nitrogen Metabolism	Dissimilatory_nitrite_reductase
Phosphonopyruvate decarboxylase (EC 4.1.1.82)	-0.25565	1.024	0.80285	0.87483	NCSummer_NCFall	ns	Phosphorus Metabolism	Phosphoenolpyruvate_phosphomutase
Adenylylsulfate kinase (EC 2.7.1.25)	0.063486	0.27843	0.81963	0.887	NCSummer_NCFall	ns	Sulfur Metabolism	Inorganic_Sulfur_Assimilation
Putative arylsulfatase regulatory protein	0.12534	0.57292	0.82683	0.8887	NCSummer_NCFall	ns	Sulfur Metabolism	Alkanesulfonate_assimilation
Nitrite reductase probable [NAD(P)H] subunit (EC 1.7.1.4)	-0.094915	0.47428	0.84138	0.89823	NCSummer_NCFall	ns	Nitrogen Metabolism	Nitrate_and_nitrite_ammonification/DNRA
sulfur oxidation protein SoxA	0.082857	0.45825	0.85652	0.90825	NCSummer_NCFall	ns	Sulfur Metabolism	Sulfur_oxidation
Heme d1 biosynthesis protein NirJ	-0.081409	0.51833	0.8752	0.92187	NCSummer_NCFall	ns	Nitrogen Metabolism	Dissimilatory_nitrite_reductase
Nitrous oxide reductase maturation protein NosF (ATPase)	0.066456	0.48791	0.89166	0.92743	NCSummer_NCFall	ns	Nitrogen Metabolism	Denitrification
Putative gluthatione transporter,solute-binding component	0.079802	0.6549	0.90302	0.92743	NCSummer_NCFall	ns	Sulfur Metabolism	Utilization_of_glutathione_as_a_sulphur_source
Sulfite oxidase	0.047814	0.40051	0.90497	0.92743	NCSummer_NCFall	ns	Sulfur Metabolism	Sulfur_oxidation
Putative glutathione transporter,solute-binding component	0.078174	0.66012	0.90573	0.92743	NCSummer_NCFall	ns	Sulfur Metabolism	Utilization_of_glutathione_as_a_sulphur_source
Alkanesulfonates-binding protein	0.074533	0.65806	0.90982	0.92743	NCSummer_NCFall	ns	Sulfur Metabolism	Alkanesulfonates_Utilization
Nitrous oxide reductase maturation protein NosR	0.052062	0.71276	0.94177	0.95385	NCSummer_NCFall	ns	Nitrogen Metabolism	Denitrification
NAD(P) transhydrogenase subunit beta (EC 1.6.1.2)	-0.012765	0.27586	0.96309	0.96923	NCSummer_NCFall	ns	Phosphorus Metabolism	Phosphate_metabolism
Phosphate starvation-inducible protein PhoH, predicted ATPase	0.0014891	0.3601	0.9967	0.9967	NCSummer_NCFall	ns	Phosphorus Metabolism	Phosphate_metabolism
Nitrous-oxide reductase (EC 1.7.99.6)	-1.8521	0.20976	1.0502e-18	1.9428E-16*	SRSummer_SRFall	Fall	Nitrogen Metabolism	Denitrification
4Fe-4S ferredoxin, iron-sulfur binding	-2.0568	0.24832	1.2018e-16	0.000000000000011117*	SRSummer_SRFall	Fall	Sulfur Metabolism	Inorganic_Sulfur_Assimilation
Periplasmic nitrate reductase precursor (EC 1.7.99.4)	-1.8379	0.22461	2.7773e-16	0.000000000000017127*	SRSummer_SRFall	Fall	Nitrogen Metabolism	Nitrate_and_nitrite_ammonification/DNRA
Copper-containing nitrite reductase (EC 1.7.2.1)	-1.7839	0.2659	1.9591e-11	0.00000000090611*	SRSummer_SRFall	Fall	Nitrogen Metabolism	Denitrification
Respiratory nitrate reductase alpha chain (EC 1.7.99.4)	-1.4787	0.2327	2.0886e-10	0.0000000077277*	SRSummer_SRFall	Fall	Nitrogen Metabolism	Nitrate_and_nitrite_ammonification/DNRA
Respiratory nitrate reductase beta chain (EC 1.7.99.4)	-1.584	0.26022	1.1482e-09	0.000000035401*	SRSummer_SRFall	Fall	Nitrogen Metabolism	Nitrate_and_nitrite_ammonification/DNRA
Sulfate adenylyltransferase, dissimilatory-type (EC 2.7.7.4)	-1.2761	0.2206	7.2619e-09	0.00000019192*	SRSummer_SRFall	Fall	Sulfur Metabolism	Inorganic_Sulfur_Assimilation
Cytochrome c551 NirM	-2.0882	0.37198	1.9781e-08	0.00000045743*	SRSummer_SRFall	Fall	Nitrogen Metabolism	Dissimilatory_nitrite_reductase
Sulfur oxidation protein SoxY	-2.1209	0.37965	2.3177e-08	0.00000047641*	SRSummer_SRFall	Fall	Sulfur Metabolism	Sulfur_oxidation
Pyrophosphate-energized proton pump (EC 3.6.1.1)	-1.0556	0.1955	6.6818e-08	0.0000012361*	SRSummer_SRFall	Fall	Phosphorus Metabolism	Phosphate_metabolism
Adenylylsulfate reductase alpha-subunit (EC 1.8.99.2)	-1.1311	0.21051	7.7293e-08	0.0000012999*	SRSummer_SRFall	Fall	Sulfur Metabolism	Inorganic_Sulfur_Assimilation
Alkyl hydroperoxide reductase protein C (EC 1.6.4.-)	-1.3395	0.2543	1.3828e-07	0.0000021318*	SRSummer_SRFall	Fall	Sulfur Metabolism	Thioredoxin-disulfide_reductase
Nitric-oxide reductase subunit B (EC 1.7.99.7)	-1.5076	0.31177	1.328e-06	0.000018898*	SRSummer_SRFall	Fall	Nitrogen Metabolism	Denitrification
Sulfide dehydrogenase [flavocytochrome C] flavoprotein chain precursor (EC 1.8.2.-)	-1.2805	0.26907	1.9456e-06	0.00002571*	SRSummer_SRFall	Fall	Sulfur Metabolism	Sulfur_oxidation
Protein similar to glutamate synthase [NADPH] small chain, clustered with sulfite reductase	-1.5005	0.32259	3.2984e-06	0.00004068*	SRSummer_SRFall	Fall	Sulfur Metabolism	Sulfate_reduction-associated_complexes
Sulfur oxidation protein SoxZ	-1.7436	0.38039	4.5704e-06	0.000052846*	SRSummer_SRFall	Fall	Sulfur Metabolism	Sulfur_oxidation
Nitrite reductase [NAD(P)H] large subunit (EC 1.7.1.4)	2.3855	0.54136	1.0503e-05	0.0001143*	SRSummer_SRFall	Summer	Nitrogen Metabolism	Nitrate_and_nitrite_ammonification/DNRA
Alkyl hydroperoxide reductase protein F (EC 1.6.4.-)	-1.2653	0.3212	8.1717e-05	0.00083987*	SRSummer_SRFall	Fall	Sulfur Metabolism	Thioredoxin-disulfide_reductase
Thiol peroxidase, Bcp-type (EC 1.11.1.15)	-1.1606	0.29735	9.4957e-05	0.00092458*	SRSummer_SRFall	Fall	Sulfur Metabolism	Thioredoxin-disulfide_reductase
Glutamate-ammonia-ligase adenylyltransferase (EC 2.7.7.42)	1.3307	0.36678	0.00028543	0.0026402*	SRSummer_SRFall	Summer	Nitrogen Metabolism	Ammonia_assimilation
Nitrogen regulatory protein P-II	-0.97524	0.27476	0.00038618	0.003402*	SRSummer_SRFall	Fall	Nitrogen Metabolism	Ammonia_assimilation
transcriptional regulator SoxR	-1.8249	0.53471	0.00064266	0.0054041*	SRSummer_SRFall	Fall	Sulfur Metabolism	Sulfur_oxidation
Sulfur oxidation protein SoxX	-1.5554	0.46347	0.00079113	0.0063634*	SRSummer_SRFall	Fall	Sulfur Metabolism	Sulfur_oxidation
Nitrogen regulation protein NR(I)	1.2511	0.37936	0.00097362	0.007505*	SRSummer_SRFall	Summer	Nitrogen Metabolism	Ammonia_assimilation
Hydroxylamine reductase (EC 1.7.-.-)	-0.75906	0.23113	0.0010231	0.0075711*	SRSummer_SRFall	Fall	Nitrogen Metabolism	Nitrosative_stress
Nitrate/nitrite transporter	-0.81301	0.25592	0.0014892	0.010597*	SRSummer_SRFall	Fall	Nitrogen Metabolism	Nitrate_and_nitrite_ammonification/DNRA
Iron-sulfur cluster assembly scaffold protein NifU	-1.4424	0.49262	0.0034118	0.023377*	SRSummer_SRFall	Fall	Nitrogen Metabolism	Nitrogen_fixation
Inorganic pyrophosphatase (EC 3.6.1.1)	-0.86969	0.30113	0.0038757	0.025607*	SRSummer_SRFall	Fall	Phosphorus Metabolism	Phosphate_metabolism
PhnI protein	4.5883	1.6623	0.0057766	0.036851*	SRSummer_SRFall	Summer	Phosphorus Metabolism	Alkylphosphonate_utilization
Alkanesulfonate monooxygenase (EC 1.14.14.5)	4.5715	1.6681	0.0061339	0.037826*	SRSummer_SRFall	Summer	Sulfur Metabolism	Alkanesulfonate_assimilation
Nitric-oxide reductase subunit C (EC 1.7.99.7)	-1.3094	0.48169	0.0065615	0.039157*	SRSummer_SRFall	Fall	Nitrogen Metabolism	Denitrification
Nitrate ABC transporter, ATP-binding protein	1.9228	0.71625	0.0072641	0.041996*	SRSummer_SRFall	Summer	Nitrogen Metabolism	Nitrate_and_nitrite_ammonification/DNRA
Assimilatory nitrate reductase large subunit (EC:1.7.99.4)	0.98463	0.37427	0.0085181	0.047753*	SRSummer_SRFall	Summer	Nitrogen Metabolism	Nitrate_and_nitrite_ammonification/DNRA
Polyferredoxin NapH (periplasmic nitrate reductase)	-1.3865	0.53198	0.009153	0.049803*	SRSummer_SRFall	Fall	Nitrogen Metabolism	Nitrate_and_nitrite_ammonification/DNRA
Cyanate ABC transporter, ATP-binding protein	4.2274	1.717	0.013816	0.071612	SRSummer_SRFall	ns	Nitrogen Metabolism	Cyanate_hydrolysis
Manganese-dependent inorganic pyrophosphatase (EC 3.6.1.1)	-1.1777	0.48048	0.014243	0.071612	SRSummer_SRFall	ns	Phosphorus Metabolism	Phosphate_metabolism
Phosphonates transport ATP-binding protein PhnK	4.2165	1.7245	0.014482	0.071612	SRSummer_SRFall	ns	Phosphorus Metabolism	Alkylphosphonate_utilization
Predicted ATPase related to phosphate starvation-inducible protein PhoH	-0.75292	0.30978	0.015077	0.071612	SRSummer_SRFall	ns	Phosphorus Metabolism	Phosphate_metabolism
Sulfite dehydrogenase cytochrome subunit SoxD	-1.0702	0.44039	0.015096	0.071612	SRSummer_SRFall	ns	Sulfur Metabolism	Sulfur_oxidation
putative cytochrome P450 hydroxylase	0.75361	0.31295	0.016037	0.074169	SRSummer_SRFall	ns	Nitrogen Metabolism	Nitric_oxide_synthase
Sulfite reductase [NADPH] flavoprotein alpha-component (EC 1.8.1.2)	2.8613	1.1934	0.016504	0.074467	SRSummer_SRFall	ns	Sulfur Metabolism	Inorganic_Sulfur_Assimilation
Ammonium transporter	0.60231	0.25974	0.020401	0.089861	SRSummer_SRFall	ns	Nitrogen Metabolism	Ammonia_assimilation
Nitrate ABC transporter, nitrate-binding protein	1.4448	0.62839	0.021488	0.090436	SRSummer_SRFall	ns	Nitrogen Metabolism	Nitrate_and_nitrite_ammonification/DNRA
Oxidoreductase probably involved in sulfite reduction	4.0393	1.7585	0.021616	0.090436	SRSummer_SRFall	ns	Sulfur Metabolism	Inorganic_Sulfur_Assimilation
Allantoinase (EC 3.5.2.5)	1.916	0.83653	0.021998	0.090436	SRSummer_SRFall	ns	Nitrogen Metabolism	Allantoin_Utilization
Sulfur oxidation molybdopterin C protein	-0.83367	0.36989	0.024207	0.097354	SRSummer_SRFall	ns	Sulfur Metabolism	Sulfur_oxidation
Sulfite reduction-associated complex DsrMKJOP protein DsrK (=HmeD)	-0.77142	0.34605	0.025799	0.10155	SRSummer_SRFall	ns	Sulfur Metabolism	Sulfate_reduction-associated_complexes
Sulfate-binding protein Sbp	1.9692	0.91939	0.032205	0.12007	SRSummer_SRFall	ns	Sulfur Metabolism	Inorganic_Sulfur_Assimilation
ABC-type nitrate/sulfonate/bicarbonate transport system, ATPase component	1.171	0.54751	0.032446	0.12007	SRSummer_SRFall	ns	Sulfur Metabolism	Alkanesulfonate_assimilation
sulfur oxidation protein SoxA	-0.86097	0.40255	0.032451	0.12007	SRSummer_SRFall	ns	Sulfur Metabolism	Sulfur_oxidation
Nitrate ABC transporter, permease protein	2.2964	1.0879	0.034794	0.12621	SRSummer_SRFall	ns	Nitrogen Metabolism	Nitrate_and_nitrite_ammonification/DNRA
Sodium-dependent phosphate transporter	1.6256	0.78102	0.037394	0.13233	SRSummer_SRFall	ns	Phosphorus Metabolism	Phosphate_metabolism
Nitrite reductase probable [NAD(P)H] subunit (EC 1.7.1.4)	-0.96288	0.46457	0.038205	0.13233	SRSummer_SRFall	ns	Nitrogen Metabolism	Nitrate_and_nitrite_ammonification/DNRA
2-aminoethylphosphonate:pyruvate aminotransferase (EC 2.6.1.37)	1.5244	0.73706	0.038625	0.13233	SRSummer_SRFall	ns	Phosphorus Metabolism	Phosphonate_metabolism
Sialidase (EC 3.2.1.18)	3.7296	1.8226	0.040725	0.13496	SRSummer_SRFall	ns	Sulfur Metabolism	Galactosylceramide_and_Sulfatide_metabolism
Putative glutathione transporter, ATP-binding component	1.187	0.58044	0.040854	0.13496	SRSummer_SRFall	ns	Sulfur Metabolism	Utilization_of_glutathione_as_a_sulphur_source
Heme d1 biosynthesis protein NirF	-1.121	0.55294	0.042629	0.13733	SRSummer_SRFall	ns	Nitrogen Metabolism	Dissimilatory_nitrite_reductase
Cyanate ABC transporter, permease protein	3.6936	1.8257	0.043055	0.13733	SRSummer_SRFall	ns	Nitrogen Metabolism	Cyanate_hydrolysis
Phosphonoacetate hydrolase (EC 3.11.1.2)	1.7212	0.86237	0.045947	0.14407	SRSummer_SRFall	ns	Phosphorus Metabolism	Phosphonate_metabolism
NnrS protein involved in response to NO	1.2761	0.64552	0.048059	0.14818	SRSummer_SRFall	ns	Nitrogen Metabolism	Denitrification
response regulator in two-component regulatory system with PhoQ	3.5457	1.8665	0.057486	0.17434	SRSummer_SRFall	ns	Phosphorus Metabolism	Phosphate_metabolism
Respiratory nitrate reductase gamma chain (EC 1.7.99.4)	-0.93006	0.49212	0.05877	0.17536	SRSummer_SRFall	ns	Nitrogen Metabolism	Nitrate_and_nitrite_ammonification/DNRA
ammonium/methylammonium permease	3.4988	1.8728	0.061737	0.17983	SRSummer_SRFall	ns	Nitrogen Metabolism	Ammonia_assimilation
Phosphate transport system permease protein PstA (TC 3.A.1.7.1)	0.63768	0.34204	0.06227	0.17983	SRSummer_SRFall	ns	Phosphorus Metabolism	High_affinity_phosphate_transporter_and_control_of_PHO_regulon
Phosphate regulon sensor protein PhoR (SphS) (EC 2.7.13.3)	0.72745	0.39154	0.063183	0.17983	SRSummer_SRFall	ns	Phosphorus Metabolism	High_affinity_phosphate_transporter_and_control_of_PHO_regulon
Taurine transport ATP-binding protein TauB	2.0142	1.0891	0.064396	0.1805	SRSummer_SRFall	ns	Sulfur Metabolism	Taurine_Utilization
sulfonate monooxygenase	2.8993	1.594	0.068924	0.18876	SRSummer_SRFall	ns	Sulfur Metabolism	Alkanesulfonate_assimilation
Nitrogenase FeMo-cofactor scaffold and assembly protein NifE	2.264	1.2474	0.06953	0.18876	SRSummer_SRFall	ns	Nitrogen Metabolism	Nitrogen_fixation
Sulfate and thiosulfate import ATP-binding protein CysA (EC 3.6.3.25)	0.84413	0.46654	0.070401	0.18876	SRSummer_SRFall	ns	Sulfur Metabolism	Inorganic_Sulfur_Assimilation
Glyoxylate carboligase (EC 4.1.1.47)	-0.74111	0.42022	0.077796	0.20382	SRSummer_SRFall	ns	Nitrogen Metabolism	Allantoin_Utilization
NAD(P) transhydrogenase alpha subunit (EC 1.6.1.2)	-0.47557	0.27008	0.078263	0.20382	SRSummer_SRFall	ns	Phosphorus Metabolism	Phosphate_metabolism
Cytochrome c nitrite reductase, small subunit NrfH	-1.1469	0.65365	0.079324	0.20382	SRSummer_SRFall	ns	Nitrogen Metabolism	Nitrate_and_nitrite_ammonification/DNRA
Cyanate ABC transporter, substrate binding protein	1.8327	1.0806	0.089873	0.22776	SRSummer_SRFall	ns	Nitrogen Metabolism	Cyanate_hydrolysis
Nitrogen regulation protein NR(II) (EC 2.7.3.-)	1.3472	0.8023	0.093108	0.23277	SRSummer_SRFall	ns	Nitrogen Metabolism	Ammonia_assimilation
Taurine transport system permease protein TauC	2.0078	1.2593	0.11086	0.27345	SRSummer_SRFall	ns	Sulfur Metabolism	Taurine_Utilization
Alpha-galactosidase precursor (EC 3.2.1.22)	-0.86795	0.54732	0.11278	0.27453	SRSummer_SRFall	ns	Sulfur Metabolism	Galactosylceramide_and_Sulfatide_metabolism
Cystathionine beta-lyase (EC 4.4.1.8)	0.82363	0.52746	0.1184	0.28448	SRSummer_SRFall	ns	Sulfur Metabolism	L-Cystine_Uptake_and_Metabolism
Glutamine synthetase inactivating factor IF7	-1.1152	0.71766	0.12019	0.28507	SRSummer_SRFall	ns	Nitrogen Metabolism	Ammonia_assimilation
Response regulator NasT	2.5016	1.645	0.12833	0.29856	SRSummer_SRFall	ns	Nitrogen Metabolism	Nitrate_and_nitrite_ammonification/DNRA
Phosphate ABC transporter, periplasmic phosphate-binding protein PstS (TC 3.A.1.7.1)	-0.38882	0.2568	0.13	0.29856	SRSummer_SRFall	ns	Phosphorus Metabolism	P_uptake_(cyanobacteria)
Nitric oxide -responding transcriptional regulator Dnr (Crp/Fnr family)	-1.1529	0.76286	0.13072	0.29856	SRSummer_SRFall	ns	Nitrogen Metabolism	Denitrification
Cytochrome c-type biogenesis protein CcdA (DsbD analog)	1.0908	0.76848	0.15578	0.34309	SRSummer_SRFall	ns	Sulfur Metabolism	Sulfur_oxidation
Exopolyphosphatase (EC 3.6.1.11)	0.56425	0.39837	0.15666	0.34309	SRSummer_SRFall	ns	Phosphorus Metabolism	Phosphate_metabolism
Phosphate transport system permease protein PstC (TC 3.A.1.7.1)	0.46718	0.33068	0.15773	0.34309	SRSummer_SRFall	ns	Phosphorus Metabolism	High_affinity_phosphate_transporter_and_control_of_PHO_regulon
Hemolysin activation/secretion protein associated with VreARI signalling system	2.9018	2.0577	0.15848	0.34309	SRSummer_SRFall	ns	Phosphorus Metabolism	Phosphate-binding_DING_proteins
NAD(P) transhydrogenase subunit beta (EC 1.6.1.2)	-0.39888	0.28354	0.15949	0.34309	SRSummer_SRFall	ns	Phosphorus Metabolism	Phosphate_metabolism
ABC-type nitrate/sulfonate/bicarbonate transport system, permease component	1.0636	0.78833	0.17727	0.37594	SRSummer_SRFall	ns	Sulfur Metabolism	Alkanesulfonate_assimilation
Allantoicase (EC 3.5.3.4)	1.7901	1.3323	0.17907	0.37594	SRSummer_SRFall	ns	Nitrogen Metabolism	Allantoin_Utilization
Protein RcsF	2.7991	2.0947	0.18146	0.37594	SRSummer_SRFall	ns	Phosphorus Metabolism	Alkylphosphonate_utilization
Nitrite reductase [NAD(P)H] small subunit (EC 1.7.1.4)	1.7769	1.3341	0.18289	0.37594	SRSummer_SRFall	ns	Nitrogen Metabolism	Nitrate_and_nitrite_ammonification/DNRA
Nitrogenase FeMo-cofactor scaffold and assembly protein NifN	2.266	1.7189	0.18742	0.38102	SRSummer_SRFall	ns	Nitrogen Metabolism	Nitrogen_fixation
Filamentous haemagglutinin family outer membrane protein associated with VreARI signalling system	2.2562	1.733	0.19294	0.38523	SRSummer_SRFall	ns	Phosphorus Metabolism	Phosphate-binding_DING_proteins
Nitric oxide-dependent regulator DnrN or NorA	-0.7835	0.60492	0.19525	0.38523	SRSummer_SRFall	ns	Nitrogen Metabolism	Nitrosative_stress
RecA/RadA recombinase	2.1982	1.7062	0.1976	0.38523	SRSummer_SRFall	ns	Phosphorus Metabolism	Phosphate-binding_DING_proteins
Putative glutathione transporter, permease component	0.89997	0.69885	0.19782	0.38523	SRSummer_SRFall	ns	Sulfur Metabolism	Utilization_of_glutathione_as_a_sulphur_source
Nitrate/nitrite response regulator protein	-0.63177	0.50226	0.20845	0.4017	SRSummer_SRFall	ns	Nitrogen Metabolism	Nitrate_and_nitrite_ammonification/DNRA
Phosphate transport regulator (distant homolog of PhoU)	-0.65124	0.52298	0.21305	0.40632	SRSummer_SRFall	ns	Phosphorus Metabolism	Phosphate_metabolism
Heme d1 biosynthesis protein NirJ	-0.59942	0.49917	0.22981	0.42809	SRSummer_SRFall	ns	Nitrogen Metabolism	Dissimilatory_nitrite_reductase
PhnB protein	0.60174	0.50226	0.23089	0.42809	SRSummer_SRFall	ns	Phosphorus Metabolism	Alkylphosphonate_utilization
NnrU family protein, required for expression of nitric oxide and nitrite reductases (Nir and Nor)	1.1029	0.92567	0.23348	0.42809	SRSummer_SRFall	ns	Nitrogen Metabolism	Denitrification
Sulfite reduction-associated complex DsrMKJOP protein DsrP (= HmeB)	-0.70332	0.59061	0.23371	0.42809	SRSummer_SRFall	ns	Sulfur Metabolism	Sulfate_reduction-associated_complexes
Putative sulfate permease	0.98284	0.84904	0.24704	0.44569	SRSummer_SRFall	ns	Sulfur Metabolism	Inorganic_Sulfur_Assimilation
Sulfite reduction-associated complex DsrMKJOP iron-sulfur protein DsrO (=HmeA)	-0.63437	0.55628	0.25413	0.44569	SRSummer_SRFall	ns	Sulfur Metabolism	Sulfate_reduction-associated_complexes
Nitrous oxide reductase maturation protein NosD	-0.7228	0.63427	0.25446	0.44569	SRSummer_SRFall	ns	Nitrogen Metabolism	Denitrification
Alkanesulfonates ABC transporter ATP-binding protein	0.80697	0.70856	0.25475	0.44569	SRSummer_SRFall	ns	Sulfur Metabolism	Alkanesulfonates_Utilization
Nitrogenase (molybdenum-iron) alpha chain (EC 1.18.6.1)	1.2752	1.1211	0.25537	0.44569	SRSummer_SRFall	ns	Nitrogen Metabolism	Nitrogen_fixation
Blr3520 protein homolog, hypothetical protein	-0.95715	0.86047	0.26599	0.45988	SRSummer_SRFall	ns	Sulfur Metabolism	Sulfur_oxidation
PhoQ	1.476	1.3464	0.27296	0.46758	SRSummer_SRFall	ns	Phosphorus Metabolism	Phosphate_metabolism
Cyanate hydratase (EC 4.2.1.104)	1.4426	1.3565	0.28756	0.48807	SRSummer_SRFall	ns	Nitrogen Metabolism	Cyanate_hydrolysis
NifZ protein	2.4001	2.2779	0.29205	0.49117	SRSummer_SRFall	ns	Nitrogen Metabolism	Nitrogen_fixation
Amidase clustered with urea ABC transporter and nitrile hydratase functions	-1.1017	1.0544	0.29607	0.49345	SRSummer_SRFall	ns	Nitrogen Metabolism	Amidase_clustered_with_urea_and_nitrile_hydratase_functions
Nitrogenase (molybdenum-iron) reductase and maturation protein NifH	-0.86905	0.84993	0.30655	0.50635	SRSummer_SRFall	ns	Nitrogen Metabolism	Nitrogen_fixation
Cystathionine gamma-synthase (EC 2.5.1.48)	0.41302	0.40653	0.30965	0.50695	SRSummer_SRFall	ns	Sulfur Metabolism	L-Cystine_Uptake_and_Metabolism
Nitrite reductase associated c-type cytochorome NirN	-0.57592	0.58246	0.32277	0.51876	SRSummer_SRFall	ns	Nitrogen Metabolism	Dissimilatory_nitrite_reductase
3'(2'),5'-bisphosphate nucleotidase (EC 3.1.3.7)	0.90624	0.91676	0.32289	0.51876	SRSummer_SRFall	ns	Sulfur Metabolism	Inorganic_Sulfur_Assimilation
Nitrogenase FeMo-cofactor synthesis FeS core scaffold and assembly protein NifB	1.3905	1.4293	0.33061	0.51876	SRSummer_SRFall	ns	Nitrogen Metabolism	Nitrogen_fixation
Phosphonates transport ATP-binding protein PhnL	1.7163	1.7699	0.3322	0.51876	SRSummer_SRFall	ns	Phosphorus Metabolism	Alkylphosphonate_utilization
Nitric oxide reductase activation protein NorQ	0.78308	0.81113	0.33433	0.51876	SRSummer_SRFall	ns	Nitrogen Metabolism	Denitrification
Nitrous oxide reductase maturation transmembrane protein NosY	0.7066	0.73475	0.33621	0.51876	SRSummer_SRFall	ns	Nitrogen Metabolism	Denitrification
putative alkaline phosphatase-like protein	2.2523	2.3434	0.33649	0.51876	SRSummer_SRFall	ns	Phosphorus Metabolism	Phosphate_metabolism
Nitrite transporter from formate/nitrite family	-0.83538	0.89888	0.3527	0.53926	SRSummer_SRFall	ns	Nitrogen Metabolism	Nitrate_and_nitrite_ammonification/DNRA
Ureidoglycolate hydrolase (EC 3.5.3.19)	2.1346	2.4236	0.37845	0.57388	SRSummer_SRFall	ns	Nitrogen Metabolism	Allantoin_Utilization
Ferredoxin--sulfite reductase, actinobacterial type (EC 1.8.7.1)	2.1035	2.4098	0.38273	0.57393	SRSummer_SRFall	ns	Sulfur Metabolism	Inorganic_Sulfur_Assimilation
Phosphate transport ATP-binding protein PstB (TC 3.A.1.7.1)	0.25263	0.29061	0.38469	0.57393	SRSummer_SRFall	ns	Phosphorus Metabolism	High_affinity_phosphate_transporter_and_control_of_PHO_regulon
FMN reductase (EC 1.5.1.29)	2.0717	2.4527	0.3983	0.58949	SRSummer_SRFall	ns	Sulfur Metabolism	Alkanesulfonates_Utilization
Ferredoxin--NADP(+) reductase (EC 1.18.1.2)	-0.78384	0.93867	0.40368	0.59271	SRSummer_SRFall	ns	Sulfur Metabolism	Inorganic_Sulfur_Assimilation
Phosphatase, Ppx/GppA family	1.5099	1.8687	0.41909	0.61048	SRSummer_SRFall	ns	Phosphorus Metabolism	Phosphate_metabolism
Ferredoxin 3 fused to uncharacterized domain	-0.31495	0.39495	0.4252	0.61455	SRSummer_SRFall	ns	Nitrogen Metabolism	Nitrosative_stress
Sulfite reduction-associated complex DsrMKJOP protein DsrM (= HmeC)	-0.48993	0.62982	0.43663	0.62115	SRSummer_SRFall	ns	Sulfur Metabolism	Sulfate_reduction-associated_complexes
Adenylyl-sulfate reductase [thioredoxin] (EC 1.8.4.10)	0.69044	0.88867	0.4372	0.62115	SRSummer_SRFall	ns	Sulfur Metabolism	Inorganic_Sulfur_Assimilation
ABC-type probable sulfate transporter, permease protein	1.1001	1.4341	0.44301	0.62115	SRSummer_SRFall	ns	Sulfur Metabolism	Inorganic_Sulfur_Assimilation
Metal-dependent hydrolases of the beta-lactamase superfamily I; PhnP protein	0.82861	1.0806	0.4432	0.62115	SRSummer_SRFall	ns	Phosphorus Metabolism	Alkylphosphonate_utilization
Nitric oxide reductase activation protein NorD	0.8456	1.1203	0.45038	0.62275	SRSummer_SRFall	ns	Nitrogen Metabolism	Denitrification
2-aminoethylphosphonate ABC transporter ATP-binding protein (TC 3.A.1.9.1)	1.9018	2.5236	0.45107	0.62275	SRSummer_SRFall	ns	Phosphorus Metabolism	Phosphonate_metabolism
Alkaline phosphatase (EC 3.1.3.1)	-0.22731	0.31134	0.46533	0.63767	SRSummer_SRFall	ns	Phosphorus Metabolism	P_uptake_(cyanobacteria)
Ureidoglycolate dehydrogenase (EC 1.1.1.154)	0.65428	0.95038	0.49118	0.66814	SRSummer_SRFall	ns	Nitrogen Metabolism	Allantoin_Utilization
Nitrate reductase cytochrome c550-type subunit	-0.63465	0.93486	0.49722	0.67142	SRSummer_SRFall	ns	Nitrogen Metabolism	Nitrate_and_nitrite_ammonification/DNRA
Allantoate amidohydrolase (EC 3.5.3.9)	0.72626	1.126	0.51895	0.68993	SRSummer_SRFall	ns	Nitrogen Metabolism	Allantoin_Utilization
secreted alkaline phosphatase	0.75541	1.1826	0.52298	0.68993	SRSummer_SRFall	ns	Phosphorus Metabolism	Phosphate_metabolism
Phosphate starvation-inducible protein PhoH	-0.55241	0.87004	0.52548	0.68993	SRSummer_SRFall	ns	Phosphorus Metabolism	P_uptake_(cyanobacteria)
Taurine-binding periplasmic protein TauA	-0.57705	0.91408	0.52785	0.68993	SRSummer_SRFall	ns	Sulfur Metabolism	Taurine_Utilization
Sulfate adenylyltransferase subunit 1 (EC 2.7.7.4)	0.2427	0.38606	0.52957	0.68993	SRSummer_SRFall	ns	Sulfur Metabolism	Inorganic_Sulfur_Assimilation
Nitrogenase (iron-iron) transcriptional regulator	0.7757	1.271	0.54166	0.69841	SRSummer_SRFall	ns	Nitrogen Metabolism	Nitrogen_fixation
Metal-dependent hydrolase involved in phosphonate metabolism	0.73024	1.2024	0.54363	0.69841	SRSummer_SRFall	ns	Phosphorus Metabolism	Alkylphosphonate_utilization
Phosphoenolpyruvate phosphomutase (EC 5.4.2.9)	-0.567	0.94297	0.54765	0.69842	SRSummer_SRFall	ns	Phosphorus Metabolism	Phosphoenolpyruvate_phosphomutase
Nitrogenase (molybdenum-iron)-specific transcriptional regulator NifA	0.24381	0.40908	0.55119	0.69842	SRSummer_SRFall	ns	Nitrogen Metabolism	Nitrogen_fixation
Nitric oxide reductase activation protein NorE	1.1492	1.9616	0.55799	0.70223	SRSummer_SRFall	ns	Nitrogen Metabolism	Denitrification
Respiratory nitrate reductase delta chain (EC 1.7.99.4)	-0.3951	0.68161	0.56215	0.70269	SRSummer_SRFall	ns	Nitrogen Metabolism	Nitrate_and_nitrite_ammonification/DNRA
ABC-type nitrate/sulfonate/bicarbonate transport systems, periplasmic components	-0.39017	0.68371	0.56823	0.70552	SRSummer_SRFall	ns	Sulfur Metabolism	Alkanesulfonate_assimilation
Phosphate transport system regulatory protein PhoU	-0.21323	0.39982	0.59382	0.73238	SRSummer_SRFall	ns	Phosphorus Metabolism	Phosphate_metabolism
PhnJ protein	0.65809	1.2911	0.61026	0.74536	SRSummer_SRFall	ns	Phosphorus Metabolism	Alkylphosphonate_utilization
Nitrogenase (molybdenum-iron) beta chain (EC 1.18.6.1)	0.42744	0.84367	0.61241	0.74536	SRSummer_SRFall	ns	Nitrogen Metabolism	Nitrogen_fixation
Ferredoxin--sulfite reductase (EC 1.8.7.1)	-0.50973	1.0353	0.62249	0.74605	SRSummer_SRFall	ns	Sulfur Metabolism	Inorganic_Sulfur_Assimilation
Alkanesulfonates-binding protein	0.40165	0.82505	0.62639	0.74605	SRSummer_SRFall	ns	Sulfur Metabolism	Alkanesulfonates_Utilization
Functional role page for Anaerobic nitric oxide reductase transcription regulator NorR	0.3105	0.6403	0.62773	0.74605	SRSummer_SRFall	ns	Nitrogen Metabolism	Nitrosative_stress
Phosphoadenylyl-sulfate reductase [thioredoxin] (EC 1.8.4.8)	0.24278	0.50265	0.6291	0.74605	SRSummer_SRFall	ns	Sulfur Metabolism	Inorganic_Sulfur_Assimilation
Probable low-affinity inorganic phosphate transporter	-0.15337	0.33661	0.64866	0.76434	SRSummer_SRFall	ns	Phosphorus Metabolism	Phosphate_metabolism
Alkanesulfonates transport system permease protein	0.42391	0.9926	0.66933	0.78371	SRSummer_SRFall	ns	Sulfur Metabolism	Alkanesulfonates_Utilization
Transcriptional regulator PhnF	-0.50573	1.216	0.67749	0.78828	SRSummer_SRFall	ns	Phosphorus Metabolism	Alkylphosphonate_utilization
Ammonium transporter family	0.57507	1.4811	0.69782	0.80497	SRSummer_SRFall	ns	Nitrogen Metabolism	Ammonia_assimilation
Glutamine amidotransferase, class-II	0.32445	0.84362	0.70054	0.80497	SRSummer_SRFall	ns	Nitrogen Metabolism	Ammonia_assimilation
Putative gluthatione transporter,solute-binding component	0.26277	0.69548	0.70556	0.80573	SRSummer_SRFall	ns	Sulfur Metabolism	Utilization_of_glutathione_as_a_sulphur_source
Phosphate starvation-inducible protein PhoH, predicted ATPase	-0.15093	0.43363	0.72779	0.82228	SRSummer_SRFall	ns	Phosphorus Metabolism	Phosphate_metabolism
Nitrous oxide reductase maturation protein NosR	-0.29477	0.85062	0.72894	0.82228	SRSummer_SRFall	ns	Nitrogen Metabolism	Denitrification
ABC-type probable sulfate transporter, ATPase component	0.2629	0.90998	0.77265	0.85992	SRSummer_SRFall	ns	Sulfur Metabolism	Inorganic_Sulfur_Assimilation
Putative glutathione transporter,solute-binding component	-0.2523	0.8759	0.77331	0.85992	SRSummer_SRFall	ns	Sulfur Metabolism	Utilization_of_glutathione_as_a_sulphur_source
Nitrite reductase accessory protein NirV	-0.2653	0.94991	0.78002	0.85992	SRSummer_SRFall	ns	Nitrogen Metabolism	Denitrification
SoxH protein, homolog	0.21199	0.76213	0.7809	0.85992	SRSummer_SRFall	ns	Sulfur Metabolism	Sulfur_oxidation
Alkaline phosphatase like protein	0.37289	1.6222	0.81819	0.89012	SRSummer_SRFall	ns	Phosphorus Metabolism	Phosphate_metabolism
Sulfur oxidation protein SoxB	-0.09045	0.39477	0.81878	0.89012	SRSummer_SRFall	ns	Sulfur Metabolism	Sulfur_oxidation
Nitric-oxide reductase (EC 1.7.99.7), quinol-dependent	-0.077675	0.34678	0.82276	0.89012	SRSummer_SRFall	ns	Nitrogen Metabolism	Denitrification
Soluble pyridine nucleotide transhydrogenase (EC 1.6.1.1)	0.11609	0.53461	0.82809	0.89067	SRSummer_SRFall	ns	Phosphorus Metabolism	Phosphate_metabolism
Nitrate/nitrite sensor protein (EC 2.7.3.-)	-0.10261	0.58811	0.86149	0.92125	SRSummer_SRFall	ns	Nitrogen Metabolism	Nitrate_and_nitrite_ammonification/DNRA
Nitrous oxide reductase maturation protein NosF (ATPase)	-0.090107	0.58195	0.87695	0.93239	SRSummer_SRFall	ns	Nitrogen Metabolism	Denitrification
Lipocalin-related protein and Bos/Can/Equ allergen	-0.061204	0.43288	0.88756	0.93828	SRSummer_SRFall	ns	Sulfur Metabolism	Sulfur_oxidation
ABC-type probable sulfate transporter, periplasmic binding protein	0.13154	1.1005	0.90485	0.95112	SRSummer_SRFall	ns	Sulfur Metabolism	Inorganic_Sulfur_Assimilation
Hcp transcriptional regulator HcpR (Crp/Fnr family)	0.13681	1.3086	0.91674	0.95502	SRSummer_SRFall	ns	Nitrogen Metabolism	Nitrosative_stress
Nitrogenase (vanadium-iron) transcriptional regulator VnfA	0.14963	1.5234	0.92175	0.95502	SRSummer_SRFall	ns	Nitrogen Metabolism	Nitrogen_fixation
Alkylphosphonate utilization operon protein PhnA	-0.079498	0.83384	0.92404	0.95502	SRSummer_SRFall	ns	Phosphorus Metabolism	Alkylphosphonate_utilization
Adenylylsulfate kinase (EC 2.7.1.25)	-0.015575	0.3108	0.96003	0.9867	SRSummer_SRFall	ns	Sulfur Metabolism	Inorganic_Sulfur_Assimilation
Anaerobic nitric oxide reductase flavorubredoxin	0.016986	0.65107	0.97919	0.98762	SRSummer_SRFall	ns	Nitrogen Metabolism	Nitrosative_stress
Alkaline phosphatase synthesis transcriptional regulatory protein PhoP	0.020775	0.80841	0.9795	0.98762	SRSummer_SRFall	ns	Phosphorus Metabolism	High_affinity_phosphate_transporter_and_control_of_PHO_regulon
Sulfite oxidase	0.0104	0.42098	0.98029	0.98762	SRSummer_SRFall	ns	Sulfur Metabolism	Sulfur_oxidation
Putative arylsulfatase regulatory protein	-0.014731	0.66338	0.98228	0.98762	SRSummer_SRFall	ns	Sulfur Metabolism	Alkanesulfonate_assimilation
Phosphonopyruvate decarboxylase (EC 4.1.1.82)	-0.0029442	1.057	0.99778	0.99778	SRSummer_SRFall	ns	Phosphorus Metabolism	Phosphoenolpyruvate_phosphomutase

## Sheet: Table S7
Tabls S7: Lefse Three-way Site Comparisons for Summer for Significant Functions Identified via DESeq2
L4_Function	Pvalues	FDR	BigCreek (BC)	Nissouri Creek (NC)	Saugeen River (SR)	LDAscore
Ferredoxin 3 fused to uncharacterized domain	0.1017	0.29765	78.796	209.14	54.349	1.89
Sulfur oxidation protein SoxZ	0.1017	0.29765	235.65	62.796	81.788	1.94
sulfur oxidation protein SoxA	0.1017	0.29765	201.62	29.212	58.733	1.94
Copper-containing nitrite reductase (EC 1.7.2.1)	0.1017	0.29765	111.17	172.68	234.73	1.8
Sulfur oxidation protein SoxX	0.1017	0.29765	127.59	14.369	47.394	1.76
Sulfur oxidation protein SoxY	0.1017	0.29765	210.89	47.615	111.99	1.92
Sulfide dehydrogenase [flavocytochrome C] flavoprotein chain precursor (EC 1.8.2.-)	0.1017	0.29765	252.08	135.42	201.54	1.77
Sulfur oxidation molybdopterin C protein	0.1017	0.29765	290.42	43.75	76.694	2.09
Respiratory nitrate reductase alpha chain (EC 1.7.99.4)	0.1017	0.29765	631.76	329.61	489.11	2.18
Phosphate ABC transporter, periplasmic phosphate-binding protein PstS (TC 3.A.1.7.1)	0.1017	0.29765	582.95	231.44	197.11	2.29
Pyrophosphate-energized proton pump (EC 3.6.1.1)	0.1017	0.29765	636.28	1749.2	1145.9	2.75
Protein similar to glutamate synthase [NADPH] small chain, clustered with sulfite reductase	0.1017	0.29765	357.78	55.371	121.61	2.18
Sulfur oxidation protein SoxB	0.1017	0.29765	260.42	23.779	60.881	2.08
Sulfate adenylyltransferase, dissimilatory-type (EC 2.7.7.4)	0.1017	0.29765	414.9	891.22	513.21	2.38
Periplasmic nitrate reductase precursor (EC 1.7.99.4)	0.15612	0.29765	568.45	439.43	682.61	2.09
Hydroxylamine reductase (EC 1.7.-.-)	0.15612	0.29765	775.51	853.6	504.22	2.24
Adenylylsulfate reductase alpha-subunit (EC 1.8.99.2)	0.15612	0.29765	1088.8	1146.4	625.43	2.42
Nitrous-oxide reductase (EC 1.7.99.6)	0.15612	0.29765	658.39	429.52	736.32	2.19
Sulfite dehydrogenase cytochrome subunit SoxD	0.15612	0.29765	130.21	54.028	49.964	1.61
Alkyl hydroperoxide reductase protein C (EC 1.6.4.-)	0.15612	0.29765	763.4	568.55	427.63	2.23
4Fe-4S ferredoxin, iron-sulfur binding	0.18009	0.29765	188.29	369.58	399.99	2.03

## Sheet: Table S8
Tabls S8: Lefse Three-way Site Comparisons for Fall for Significant Functions Identified via DESeq2
L4_Function	Pvalues	FDR	BigCreek (BC)	Nissouri Creek (NC)	Saugeen River (SR)	LDAscore
Putative glutathione transporter, permease component	0.026764	0.12321	0	45.167	25.69	1.37
Phosphate transport system permease protein PstC (TC 3.A.1.7.1)	0.029322	0.12321	24.922	112.11	132.86	1.74
Nitrite reductase [NAD(P)H] large subunit (EC 1.7.1.4)	0.030197	0.12321	18.467	119	93.849	1.71
Copper-containing nitrite reductase (EC 1.7.2.1)	0.030197	0.12321	128.86	65.25	86.738	1.52
Sulfide dehydrogenase [flavocytochrome C] flavoprotein chain precursor (EC 1.8.2.-)	0.030197	0.12321	177.31	69.996	105.41	1.74
Cytochrome c551 NirM	0.030197	0.12321	48.264	17.874	28.152	1.21
Nitrogenase (molybdenum-iron)-specific transcriptional regulator NifA	0.030197	0.12321	28.917	91.318	68.491	1.51
Nitric-oxide reductase (EC 1.7.99.7), quinol-dependent	0.030197	0.12321	28.693	70.599	92.855	1.52
Probable low-affinity inorganic phosphate transporter	0.030197	0.12321	185.1	142.81	96.922	1.65
Nitrogenase FeMo-cofactor synthesis FeS core scaffold and assembly protein NifB	0.038441	0.12321	0	21.883	7.5373	1.08
Ammonium transporter	0.042852	0.12321	93.243	359.07	290.54	2.13
Pyrophosphate-energized proton pump (EC 3.6.1.1)	0.042852	0.12321	2061.6	842.36	701.94	2.83
Phosphate transport system permease protein PstA (TC 3.A.1.7.1)	0.042852	0.12321	47.806	142.27	127.54	1.68
Inorganic pyrophosphatase (EC 3.6.1.1)	0.042852	0.12321	159.75	83.799	98.11	1.59
Sulfite reduction-associated complex DsrMKJOP protein DsrK (=HmeD)	0.042852	0.12321	145.3	55.341	62.899	1.66
Hydroxylamine reductase (EC 1.7.-.-)	0.047097	0.12321	418.33	219.17	382.46	2
Alkyl hydroperoxide reductase protein C (EC 1.6.4.-)	0.047097	0.12321	219.72	74.985	211.67	1.87
Nitrous-oxide reductase (EC 1.7.99.6)	0.047097	0.12321	324.85	123.86	258.93	2.01
Protein similar to glutamate synthase [NADPH] small chain, clustered with sulfite reductase	0.047097	0.12321	95.488	26.157	54.32	1.55
Taurine transport ATP-binding protein TauB	0.049787	0.12321	0	24.234	17.68	1.12
2-aminoethylphosphonate:pyruvate aminotransferase (EC 2.6.1.37)	0.049787	0.12321	0	23.572	30.807	1.21
Nitrogenase FeMo-cofactor scaffold and assembly protein NifE	0.049787	0.12321	0	25.026	14.74	1.13
Putative sulfate permease	0.049787	0.12321	0	26.525	18.482	1.15
Putative glutathione transporter, ATP-binding component	0.053699	0.12321	4.902	35.002	44.459	1.32
Nitrogen regulation protein NR(I)	0.055023	0.12321	27.589	119.92	133.22	1.73
Exopolyphosphatase (EC 3.6.1.11)	0.055023	0.12321	11.132	78.709	82.706	1.57
Sulfate adenylyltransferase, dissimilatory-type (EC 2.7.7.4)	0.055023	0.12321	1038.1	343.22	267.94	2.59
Phosphate regulon sensor protein PhoR (SphS) (EC 2.7.13.3)	0.055023	0.12321	15.352	117.4	91.338	1.72
Nitrate ABC transporter, permease protein	0.058144	0.12321	0	31.106	21.844	1.22
Respiratory nitrate reductase beta chain (EC 1.7.99.4)	0.063928	0.12321	245.01	121.95	129.35	1.8
ABC-type nitrate/sulfonate/bicarbonate transport system, ATPase component	0.065698	0.12321	3.1153	48.469	53.466	1.42
putative cytochrome P450 hydroxylase	0.065729	0.12321	61.632	119.85	173.09	1.75
Glutamate-ammonia-ligase adenylyltransferase (EC 2.7.7.42)	0.067206	0.12321	26.906	151.35	150.07	1.8
Adenylylsulfate reductase alpha-subunit (EC 1.8.99.2)	0.067206	0.12321	1978.6	428.22	362.17	2.91
Periplasmic nitrate reductase precursor (EC 1.7.99.4)	0.10308	0.17738	357.8	227.02	241.15	1.82
Ferredoxin 3 fused to uncharacterized domain	0.10482	0.17738	28.235	21.139	55.743	1.26
NAD(P) transhydrogenase alpha subunit (EC 1.6.1.2)	0.11779	0.19374	317.56	188.02	177.74	1.85
Manganese-dependent inorganic pyrophosphatase (EC 3.6.1.1)	0.12246	0.19593	67.153	55.893	24.552	1.35
Phosphate transport ATP-binding protein PstB (TC 3.A.1.7.1)	0.14628	0.22194	126.2	209.57	181.39	1.63
Sulfate adenylyltransferase subunit 1 (EC 2.7.7.4)	0.14874	0.22375	34.96	88.219	77.018	1.44
Sulfur oxidation protein SoxY	0.22942	0.32045	50.921	18.476	31.569	1.24
Alkyl hydroperoxide reductase protein F (EC 1.6.4.-)	0.23327	0.32075	78.052	36.038	106.16	1.56
